# Supplementary material for: An Evidence Theory and Fuzzy Logic Combined Approach for the Prediction of Potential ARF-Regulated Genes in Quinoa
Source: Plants (Basel). 2022 Dec 23;12(1):71. doi: 10.3390/plants12010071 (PMC9824623; doi:10.3390/plants12010071)
Supplement: Supplementary file 1 [file plants-12-00071-s001.zip]

Archive with 2 entries (2 files):
- plants-2068184-Supplementary Figures.pdf
- plants-2068184-Supplementary Tables S1-S3.xlsx
