# Supplementary material for: An Evidence Theory and Fuzzy Logic Combined Approach for the Prediction of Potential ARF-Regulated Genes in Quinoa
Source: Plants (Basel). 2022 Dec 23;12(1):71. doi: 10.3390/plants12010071 (PMC9824623; doi:10.3390/plants12010071)
Supplement: Supplementary file 1 [file plants-12-00071-s001.zip › plants-2068184-Supplementary Tables S1-S3.xlsx]

## Sheet: Table S1
Table S1: List of putative auxin response genes containing ARF-binding sites in their promoters regions predicted by data fusion approach
ARF39	ARF4	ARF18	ARF13	ARF35	ARF14
AUR62038599	AUR62037480	AUR62002950	AUR62015250	AUR62027451	AUR62004126
AUR62015250	AUR62003828	AUR62026048	AUR62035509	AUR62023499	AUR62042419
AUR62030374	AUR62017204	AUR62043640	AUR62024871	AUR62008461	AUR62008496
AUR62002582	AUR62035742	AUR62026121	AUR62038815	AUR62007099	AUR62043253
AUR62004314	AUR62039827	AUR62029505	AUR62007571	AUR62020593	AUR62026564
AUR62020380	AUR62004330	AUR62035171	AUR62042419	AUR62005708	AUR62002457
AUR62014665	AUR62036303	AUR62032255	AUR62009125	AUR62028226	AUR62027637
AUR62016022	AUR62034008	AUR62034555	AUR62039130	AUR62022183	AUR62041773
AUR62006486	AUR62041996	AUR62038013	AUR62007545	AUR62028664	AUR62024408
AUR62019141	AUR62010433	AUR62042228	AUR62033688	AUR62011932	AUR62005886
AUR62025602	AUR62018890	AUR62022020	AUR62038599	AUR62008670	AUR62015207
AUR62015656	AUR62020224	AUR62029172	AUR62002457	AUR62022495	AUR62017784
AUR62014831	AUR62038159	AUR62040129	AUR62043823	AUR62034843	AUR62042726
AUR62042329	AUR62002761	AUR62038595	AUR62038063	AUR62034841	AUR62008827
AUR62033329	AUR62004989	AUR62043155	AUR62009276	AUR62012154	AUR62032734
AUR62010914	AUR62039752	AUR62025709	AUR62014804	AUR62008330	AUR62012749
AUR62003363	AUR62018063	AUR62021443	AUR62018226	AUR62010683	AUR62005077
AUR62020281	AUR62039246	AUR62018183	AUR62035869	AUR62040815	AUR62038536
AUR62013844	AUR62034719	AUR62006503	AUR62042349	AUR62015714	AUR62007603
AUR62017049	AUR62009488	AUR62014833	AUR62020281	AUR62024195	AUR62022754
AUR62013345	AUR62003178	AUR62000182	AUR62042329	AUR62029163	AUR62004968
AUR62005243	AUR62029755	AUR62018975	AUR62031778	AUR62015432	AUR62013720
AUR62039680	AUR62028117	AUR62006193	AUR62029861	AUR62032255	AUR62026010
AUR62041854	AUR62038773	AUR62027693	AUR62042726	AUR62034555	AUR62034482
AUR62032081	AUR62010833	AUR62005868	AUR62001273	AUR62025622	AUR62002640
AUR62017414	AUR62043123	AUR62027366	AUR62019108	AUR62014128	AUR62041356
AUR62022931	AUR62001038	AUR62032729	AUR62043986	AUR62026165	AUR62004144
AUR62033151	AUR62037316	AUR62017634	AUR62000854	AUR62026094	AUR62033345
AUR62033999	AUR62038647	AUR62025761	AUR62005077	AUR62013268	AUR62012167
AUR62037822	AUR62009683	AUR62006952	AUR62027637	AUR62030470	AUR62028960
AUR62025381	AUR62010317	AUR62013636	AUR62004938	AUR62024785	AUR62028909
AUR62005312	AUR62025404	AUR62024355	AUR62033329	AUR62008927	AUR62019855
AUR62031093	AUR62002341	AUR62019266	AUR62030423	AUR62041356	AUR62007545
AUR62011980	AUR62023904	AUR62028774	AUR62022780	AUR62018202	AUR62042349
AUR62039501	AUR62012154	AUR62018978	AUR62017947	AUR62034097	AUR62026568
AUR62027982	AUR62008707	AUR62024857	AUR62004314	AUR62036023	AUR62042103
AUR62023648	AUR62042551	AUR62016809	AUR62032070	AUR62027417	AUR62043913
AUR62003304	AUR62040102	AUR62023081	AUR62024428	AUR62021443	AUR62011348
AUR62042349	AUR62015198	AUR62019897	AUR62013720	AUR62011807	AUR62021241
AUR62031701	AUR62008919	AUR62032823	AUR62038817	AUR62019251	AUR62043968
AUR62014272	AUR62012637	AUR62041280	AUR62025543	AUR62035319	AUR62023008
AUR62017203	AUR62008695	AUR62008071	AUR62039595	AUR62008839	AUR62016334
AUR62013328	AUR62015603	AUR62002234	AUR62042257	AUR62043884	AUR62036448
AUR62014349	AUR62014706	AUR62009062	AUR62036628	AUR62014898	AUR62029042
AUR62005266	AUR62017042	AUR62036220	AUR62033102	AUR62015132	AUR62007016
AUR62029089	AUR62037869	AUR62041057	AUR62042601	AUR62005123	AUR62017032
AUR62000854	AUR62039241	AUR62017300	AUR62013675	AUR62029688	AUR62028378
AUR62032617	AUR62006845	AUR62025916	AUR62032277	AUR62042883	AUR62005474
AUR62041773	AUR62002539	AUR62011767	AUR62038570	AUR62004095	AUR62010379
AUR62044006	AUR62010138	AUR62043872	AUR62029295	AUR62006952	AUR62006725
AUR62005199	AUR62038961	AUR62025654	AUR62035943	AUR62008695	AUR62016163
AUR62012350	AUR62017896	AUR62031071	AUR62038019	AUR62017938	AUR62010050
AUR62027637	AUR62022766	AUR62022787	AUR62021639	AUR62033255	AUR62033843
AUR62001311	AUR62027451	AUR62003200	AUR62041588	AUR62038987	AUR62041258
AUR62027545	AUR62033447	AUR62031246	AUR62040393	AUR62026048	AUR62039095
AUR62019423	AUR62008461	AUR62040371	AUR62031646	AUR62034636	AUR62005784
AUR62028378	AUR62000195	AUR62015030	AUR62013026	AUR62010110	AUR62033267
AUR62015446	AUR62000529	AUR62041251	AUR62017545	AUR62003874	AUR62032188
AUR62009319	AUR62034015	AUR62029789	AUR62040739	AUR62007340	AUR62033500
AUR62021708	AUR62018161	AUR62041806	AUR62040151	AUR62018659	AUR62001526
AUR62008071	AUR62006008	AUR62029672	AUR62026036	AUR62009656	AUR62012713
AUR62041798	AUR62027308	AUR62013440	AUR62027545	AUR62014000	AUR62012530
AUR62002457	AUR62009772	AUR62007869	AUR62032617	AUR62006577	AUR62013771
AUR62033001	AUR62036396	AUR62001092	AUR62001311	AUR62021950	AUR62005289
AUR62030855	AUR62010837	AUR62008856	AUR62021379	AUR62020627	AUR62040714
AUR62042419	AUR62038216	AUR62013562	AUR62004837	AUR62042228	AUR62035965
AUR62018760	AUR62012989	AUR62032459	AUR62012308	AUR62007628	AUR62003705
AUR62034080	AUR62015528	AUR62022607	AUR62022020	AUR62036096	AUR62029149
AUR62037760	AUR62029567	AUR62024444	AUR62012309	AUR62019003	AUR62000485
AUR62017091	AUR62004253	AUR62000263	AUR62026564	AUR62009900	AUR62028058
AUR62009739	AUR62006624	AUR62042274	AUR62016371	AUR62020336	AUR62004828
AUR62008757	AUR62031442	AUR62026378	AUR62011551	AUR62006645	AUR62011320
AUR62028144	AUR62017802	AUR62018110	AUR62006446	AUR62035198	AUR62027267
AUR62036779	AUR62023948	AUR62036396	AUR62010800	AUR62001296	AUR62007676
AUR62040904	AUR62016339	AUR62014746	AUR62013951	AUR62029887	AUR62006023
AUR62014976	AUR62010966	AUR62028747	AUR62003242	AUR62018183	AUR62029292
AUR62022108	AUR62010748	AUR62012912	AUR62029200	AUR62033529	AUR62033065
AUR62037659	AUR62036326	AUR62008461	AUR62010265	AUR62006068	AUR62016223
AUR62018801	AUR62029163	AUR62002812	AUR62023475	AUR62017154	AUR62017354
AUR62001786	AUR62028173	AUR62013268	AUR62033828	AUR62000327	AUR62022971
AUR62015846	AUR62018770	AUR62025186	AUR62023609	AUR62020833	AUR62027451
AUR62001992	AUR62010807	AUR62000926	AUR62004910	AUR62037706	AUR62007156
AUR62043219	AUR62040543	AUR62008670	AUR62016301	AUR62023011	AUR62038901
AUR62005409	AUR62043134	AUR62005447	AUR62033559	AUR62026378	AUR62030091
AUR62019986	AUR62040088	AUR62012685	AUR62030126	AUR62041700	AUR62010231
AUR62021534	AUR62035529	AUR62021972	AUR62000817	AUR62012313	AUR62001299
AUR62041492	AUR62023522	AUR62032452	AUR62009859	AUR62007902	AUR62019375
AUR62028530	AUR62006577	AUR62030675	AUR62012989	AUR62041692	AUR62020235
AUR62030449	AUR62021950	AUR62035841	AUR62025121	AUR62020071	AUR62037526
AUR62002125	AUR62019616	AUR62009727	AUR62002039	AUR62036396	AUR62002598
AUR62010832	AUR62043689	AUR62012036	AUR62039560	AUR62037929	AUR62000217
AUR62031368	AUR62038570	AUR62042847	AUR62004610	AUR62026908	AUR62021909
AUR62020212	AUR62027243	AUR62010643	AUR62003752	AUR62005600	AUR62001311
AUR62025186	AUR62038984	AUR62006903	AUR62005474	AUR62035709	AUR62025647
AUR62020544	AUR62002280	AUR62007340	AUR62021239	AUR62031179	AUR62005133
AUR62035033	AUR62041756	AUR62018659	AUR62017990	AUR62024480	AUR62017670
AUR62038815	AUR62004104	AUR62006577	AUR62027391	AUR62011383	AUR62008474
AUR62025543	AUR62007278	AUR62021950	AUR62039818	AUR62032625	AUR62042362
AUR62039785	AUR62006354	AUR62020804	AUR62041258	AUR62011985	AUR62011504
AUR62009469	AUR62009734	AUR62008927	AUR62008786	AUR62026452	AUR62037043
AUR62033397	AUR62038063	AUR62028226	AUR62038560	AUR62008377	AUR62032070
AUR62032969	AUR62027023	AUR62036023	AUR62015656	AUR62006096	AUR62033977
AUR62006360	AUR62042695	AUR62027139	AUR62017462	AUR62031969	AUR62017590
AUR62020065	AUR62033151	AUR62007891	AUR62032103	AUR62044735	AUR62044271
AUR62006235	AUR62010696	AUR62008628	AUR62032540	AUR62026683	AUR62012432
AUR62020484	AUR62024944	AUR62013620	AUR62035009	AUR62000535	AUR62032034
AUR62032627	AUR62035849	AUR62000662	AUR62034493	AUR62013035	AUR62023848
AUR62035495	AUR62033529	AUR62023159	AUR62024841	AUR62027063	AUR62026565
AUR62031742	AUR62011425	AUR62005529	AUR62038736	AUR62016680	AUR62016405
AUR62029364	AUR62007906	AUR62041700	AUR62006382	AUR62018745	AUR62021995
AUR62022460	AUR62000076	AUR62042285	AUR62041714	AUR62041870	AUR62024160
AUR62015017	AUR62015077	AUR62001590	AUR62024360	AUR62036387	AUR62027410
AUR62029096	AUR62022133	AUR62027573	AUR62007628	AUR62000362	AUR62040393
AUR62002847	AUR62044620	AUR62022495	AUR62030635	AUR62006182	AUR62016031
AUR62007165	AUR62030295	AUR62040545	AUR62039598	AUR62035602	AUR62010886
AUR62024038	AUR62017205	AUR62027066	AUR62044044	AUR62037081	AUR62043083
AUR62025443	AUR62040848	AUR62033117	AUR62020694	AUR62040508	AUR62044099
AUR62004329	AUR62014629	AUR62012154	AUR62005232	AUR62040897	AUR62009379
AUR62029850	AUR62012337	AUR62042399	AUR62036132	AUR62013059	AUR62014198
AUR62006445	AUR62030748	AUR62015714	AUR62002278	AUR62029223	AUR62023333
AUR62021090	AUR62036866	AUR62034097	AUR62024914	AUR62037187	AUR62010839
AUR62036396	AUR62038719	AUR62016969	AUR62044608	AUR62022856	AUR62021842
AUR62018433	AUR62003242	AUR62014764	AUR62014546	AUR62000507	AUR62029111
AUR62010173	AUR62026149	AUR62018690	AUR62018159	AUR62006503	AUR62011572
AUR62043055	AUR62037554	AUR62008695	AUR62004566	AUR62039430	AUR62033080
AUR62009089	AUR62002603	AUR62042499	AUR62018840	AUR62006453	AUR62002410
AUR62009772	AUR62021519	AUR62028160	AUR62025933	AUR62041755	AUR62035857
AUR62006725	AUR62008572	AUR62035832	AUR62002199	AUR62040324	AUR62018249
AUR62000370	AUR62022495	AUR62018373	AUR62030975	AUR62014629	AUR62037583
AUR62036500	AUR62024822	AUR62040644	AUR62040904	AUR62039710	AUR62000817
AUR62030718	AUR62028982	AUR62042733	AUR62022268	AUR62002718	AUR62042847
AUR62037597	AUR62004218	AUR62016434	AUR62029993	AUR62032741	AUR62017317
AUR62013412	AUR62034097	AUR62043394	AUR62021760	AUR62021243	AUR62010571
AUR62005884	AUR62014436	AUR62032370	AUR62007860	AUR62031480	AUR62024871
AUR62032877	AUR62024642	AUR62031766	AUR62012421	AUR62025916	AUR62002590
AUR62006766	AUR62024905	AUR62033766	AUR62000365	AUR62023792	AUR62038749
AUR62041739	AUR62024918	AUR62027798	AUR62014458	AUR62034839	AUR62000803
AUR62018867	AUR62041087	AUR62007349	AUR62020555	AUR62043951	AUR62015454
AUR62000035	AUR62018630	AUR62038812	AUR62016784	AUR62031255	AUR62042647
AUR62014033	AUR62018760	AUR62037129	AUR62023305	AUR62027693	AUR62039910
AUR62005943	AUR62034988	AUR62018513	AUR62003718	AUR62037699	AUR62003066
AUR62021379	AUR62015714	AUR62007902	AUR62007380	AUR62005868	AUR62006388
AUR62009276	AUR62041700	AUR62020071	AUR62009721	AUR62035063	AUR62014682
AUR62035509	AUR62013175	AUR62029433	AUR62002607	AUR62017348	AUR62005731
AUR62008908	AUR62019600	AUR62033505	AUR62025404	AUR62028376	AUR62011432
AUR62019861	AUR62039588	AUR62043740	AUR62031363	AUR62010756	AUR62009276
AUR62040798	AUR62035902	AUR62017380	AUR62038157	AUR62000657	AUR62030737
AUR62033087	AUR62039670	AUR62027451	AUR62027029	AUR62037512	AUR62023655
AUR62002598	AUR62007635	AUR62008330	AUR62036003	AUR62042227	AUR62022730
AUR62009201	AUR62021027	AUR62010683	AUR62002797	AUR62018110	AUR62026198
AUR62043049	AUR62023494	AUR62040815	AUR62010388	AUR62008071	AUR62004572
AUR62021974	AUR62036963	AUR62024384	AUR62021472	AUR62039932	AUR62043883
AUR62028848	AUR62034378	AUR62009898	AUR62024098	AUR62028612	AUR62041175
AUR62016789	AUR62030696	AUR62041755	AUR62033845	AUR62006193	AUR62032769
AUR62015140	AUR62036395	AUR62028280	AUR62043253	AUR62027529	AUR62007066
AUR62013203	AUR62007490	AUR62029223	AUR62037395	AUR62014644	AUR62032322
AUR62000217	AUR62012062	AUR62042541	AUR62026877	AUR62005447	AUR62042992
AUR62011668	AUR62017320	AUR62037536	AUR62039095	AUR62040959	AUR62021445
AUR62026447	AUR62040757	AUR62018595	AUR62037140	AUR62022134	AUR62041213
AUR62008488	AUR62038606	AUR62040360	AUR62037437	AUR62009062	AUR62005866
AUR62027452	AUR62036454	AUR62010480	AUR62020210	AUR62023556	AUR62032858
AUR62014644	AUR62008596	AUR62014999	AUR62039031	AUR62024476	AUR62022949
AUR62012555	AUR62024500	AUR62034113	AUR62026096	AUR62004034	AUR62024302
AUR62007545	AUR62026086	AUR62015132	AUR62024510	AUR62032944	AUR62022092
AUR62041115	AUR62028599	AUR62027596	AUR62029011	AUR62042847	AUR62028643
AUR62030697	AUR62035736	AUR62006065	AUR62001741	AUR62030686	AUR62037973
AUR62013951	AUR62036023	AUR62027952	AUR62032970	AUR62037548	AUR62037836
AUR62036984	AUR62031705	AUR62032944	AUR62012252	AUR62044755	AUR62011301
AUR62042726	AUR62011807	AUR62033811	AUR62030091	AUR62026692	AUR62002039
AUR62001642	AUR62024061	AUR62034944	AUR62022506	AUR62020804	AUR62008439
AUR62014804	AUR62017399	AUR62013760	AUR62021030	AUR62026897	AUR62033750
AUR62016931	AUR62008164	AUR62016176	AUR62033230	AUR62014174	AUR62015273
AUR62004752	AUR62010376	AUR62034821	AUR62028643	AUR62016176	AUR62002956
AUR62020277	AUR62023499	AUR62015120	AUR62015900	AUR62040274	AUR62002999
AUR62043903	AUR62007656	AUR62036740	AUR62022012	AUR62008413	AUR62032507
AUR62043792	AUR62008839	AUR62023499	AUR62019943	AUR62016611	AUR62033040
AUR62027969	AUR62010761	AUR62028599	AUR62002342	AUR62022375	AUR62041706
AUR62014778	AUR62016210	AUR62029163	AUR62001086	AUR62039655	AUR62027066
AUR62016395	AUR62015878	AUR62026897	AUR62012139	AUR62012978	AUR62018226
AUR62018159	AUR62005936	AUR62026083	AUR62035263	AUR62033218	AUR62031104
AUR62007126	AUR62019113	AUR62012373	AUR62019777	AUR62015888	AUR62006907
AUR62018840	AUR62043884	AUR62009900	AUR62015922	AUR62012879	AUR62042882
AUR62013824	AUR62021050	AUR62035318	AUR62041314	AUR62009492	AUR62002766
AUR62040077	AUR62029292	AUR62006645	AUR62018474	AUR62039859	AUR62040912
AUR62035634	AUR62012301	AUR62035198	AUR62031803	AUR62031730	AUR62002342
AUR62029864	AUR62016209	AUR62042883	AUR62013844	AUR62043200	AUR62014938
AUR62024014	AUR62007035	AUR62005708	AUR62042431	AUR62023876	AUR62033890
AUR62030808	AUR62008005	AUR62011034	AUR62040166	AUR62036009	AUR62014878
AUR62019280	AUR62007710	AUR62018501	AUR62021061	AUR62025875	AUR62031817
AUR62014179	AUR62014792	AUR62005157	AUR62000148	AUR62044100	AUR62016224
AUR62034781	AUR62041948	AUR62014100	AUR62018672	AUR62016076	AUR62042054
AUR62037525	AUR62005903	AUR62037273	AUR62001299	AUR62009598	AUR62035180
AUR62016301	AUR62001526	AUR62035299	AUR62016537	AUR62023360	AUR62013975
AUR62028302	AUR62042460	AUR62038465	AUR62035857	AUR62025761	AUR62014863
AUR62042431	AUR62002608	AUR62024363	AUR62030179	AUR62013620	AUR62028280
AUR62040166	AUR62028319	AUR62015640	AUR62015454	AUR62027702	AUR62039019
AUR62012026	AUR62019727	AUR62040617	AUR62044370	AUR62011034	AUR62017093
AUR62030424	AUR62017717	AUR62011425	AUR62007444	AUR62006131	AUR62008719
AUR62013833	AUR62021807	AUR62016613	AUR62007156	AUR62022655	AUR62041282
AUR62041979	AUR62007412	AUR62042203	AUR62001626	AUR62006851	AUR62036467
AUR62043527	AUR62030514	AUR62035497	AUR62010795	AUR62038205	AUR62006323
AUR62039954	AUR62031616	AUR62015542	AUR62021001	AUR62033050	AUR62010537
AUR62001446	AUR62031642	AUR62002167	AUR62044687	AUR62025448	AUR62009527
AUR62018072	AUR62031248	AUR62017679	AUR62034974	AUR62029811	AUR62015603
AUR62014196	AUR62035209	AUR62043311	AUR62041773	AUR62030074	AUR62037032
AUR62027427	AUR62031167	AUR62037187	AUR62020277	AUR62030514	AUR62029815
AUR62033005	AUR62020124	AUR62030686	AUR62032307	AUR62030747	AUR62034843
AUR62001402	AUR62032507	AUR62033170	AUR62009841	AUR62029761	AUR62032486
AUR62018076	AUR62044050	AUR62037081	AUR62021606	AUR62008955	AUR62014666
AUR62042410	AUR62043075	AUR62000421	AUR62011449	AUR62031110	AUR62022034
AUR62014700	AUR62021635	AUR62008590	AUR62008740	AUR62043604	AUR62019602
AUR62000998	AUR62003206	AUR62026213	AUR62032969	AUR62022094	AUR62002358
AUR62044638	AUR62016223	AUR62020650	AUR62022260	AUR62032823	AUR62027417
AUR62042104	AUR62007354	AUR62035063	AUR62019519	AUR62041280	AUR62024863
AUR62043941	AUR62002486	AUR62023272	AUR62014524	AUR62040368	AUR62017876
AUR62025998	AUR62011682	AUR62026984	AUR62040077	AUR62042263	AUR62038063
AUR62037906	AUR62010159	AUR62042229	AUR62035158	AUR62000850	AUR62013237
AUR62024529	AUR62035052	AUR62007372	AUR62005864	AUR62013381	AUR62002533
AUR62026121	AUR62015096	AUR62017653	AUR62035303	AUR62024772	AUR62033102
AUR62033688	AUR62007735	AUR62025181	AUR62019986	AUR62011425	AUR62024234
AUR62025391	AUR62028806	AUR62033973	AUR62041492	AUR62020563	AUR62022012
AUR62026592	AUR62024270	AUR62030783	AUR62021534	AUR62027832	AUR62024031
AUR62034216	AUR62007549	AUR62014629	AUR62028530	AUR62035819	AUR62022928
AUR62044185	AUR62000247	AUR62029096	AUR62030449	AUR62038418	AUR62014346
AUR62014629	AUR62033866	AUR62009507	AUR62002125	AUR62034658	AUR62019089
AUR62009768	AUR62026311	AUR62030235	AUR62035157	AUR62011262	AUR62021468
AUR62000897	AUR62020642	AUR62010092	AUR62040030	AUR62039227	AUR62010340
AUR62012308	AUR62036096	AUR62041775	AUR62009283	AUR62010752	AUR62031871
AUR62020525	AUR62030686	AUR62028427	AUR62005830	AUR62025709	AUR62008564
AUR62021825	AUR62042129	AUR62018405	AUR62028828	AUR62022263	AUR62038815
AUR62004080	AUR62020593	AUR62022885	AUR62025885	AUR62041263	AUR62030418
AUR62043308	AUR62006497	AUR62037929	AUR62035842	AUR62010431	AUR62035290
AUR62000722	AUR62018628	AUR62030374	AUR62000303	AUR62024363	AUR62021681
AUR62002589	AUR62006881	AUR62011742	AUR62017143	AUR62036655	AUR62034163
AUR62002825	AUR62027646	AUR62025015	AUR62030759	AUR62027339	AUR62019448
AUR62010317	AUR62038046	AUR62028664	AUR62006725	AUR62033147	AUR62005021
AUR62039069	AUR62003579	AUR62017519	AUR62043080	AUR62034312	AUR62034888
AUR62011303	AUR62031660	AUR62015062	AUR62038120	AUR62034698	AUR62013328
AUR62017354	AUR62043989	AUR62027339	AUR62009808	AUR62035197	AUR62002966
AUR62015989	AUR62020612	AUR62018871	AUR62034525	AUR62040031	AUR62041370
AUR62000202	AUR62034312	AUR62028982	AUR62039170	AUR62004218	AUR62026363
AUR62009961	AUR62025526	AUR62027702	AUR62000217	AUR62029786	AUR62017870
AUR62030975	AUR62009859	AUR62043219	AUR62007126	AUR62013989	AUR62021879
AUR62033751	AUR62002925	AUR62006379	AUR62021156	AUR62019023	AUR62011331
AUR62023628	AUR62030045	AUR62012611	AUR62025898	AUR62009517	AUR62029413
AUR62040748	AUR62013328	AUR62036252	AUR62029623	AUR62028982	AUR62014837
AUR62012304	AUR62040508	AUR62030726	AUR62020018	AUR62033428	AUR62011913
AUR62007891	AUR62037081	AUR62020593	AUR62026309	AUR62039444	AUR62001626
AUR62031292	AUR62033235	AUR62039265	AUR62028933	AUR62017261	AUR62042219
AUR62038168	AUR62032512	AUR62018590	AUR62001754	AUR62026267	AUR62002484
AUR62003599	AUR62004477	AUR62042428	AUR62024654	AUR62034821	AUR62016983
AUR62027870	AUR62027431	AUR62034312	AUR62012488	AUR62029505	AUR62043442
AUR62025881	AUR62005613	AUR62003558	AUR62012555	AUR62042120	AUR62028356
AUR62007105	AUR62030747	AUR62017140	AUR62018187	AUR62009056	AUR62020322
AUR62039992	AUR62019802	AUR62010698	AUR62001178	AUR62036640	AUR62003277
AUR62043649	AUR62043131	AUR62032580	AUR62031599	AUR62021123	AUR62020456
AUR62043255	AUR62002716	AUR62031270	AUR62017965	AUR62031421	AUR62038087
AUR62008201	AUR62009702	AUR62044073	AUR62037286	AUR62017786	AUR62003324
AUR62010327	AUR62035474	AUR62039228	AUR62035823	AUR62042433	AUR62031765
AUR62023554	AUR62029843	AUR62020871	AUR62022408	AUR62015808	AUR62010122
AUR62007010	AUR62022923	AUR62026345	AUR62029540	AUR62003184	AUR62041552
AUR62036604	AUR62042476	AUR62002103	AUR62032280	AUR62006115	AUR62022483
AUR62040388	AUR62002601	AUR62033547	AUR62030466	AUR62003943	AUR62030206
AUR62018051	AUR62037976	AUR62015808	AUR62012631	AUR62039746	AUR62007811
AUR62040075	AUR62041870	AUR62032598	AUR62015181	AUR62018767	AUR62019650
AUR62026850	AUR62016471	AUR62022936	AUR62002931	AUR62022759	AUR62031757
AUR62033845	AUR62023387	AUR62012297	AUR62001253	AUR62030376	AUR62028929
AUR62033270	AUR62027955	AUR62041495	AUR62006210	AUR62004730	AUR62038599
AUR62040229	AUR62001446	AUR62042433	AUR62003196	AUR62037977	AUR62009337
AUR62028934	AUR62030184	AUR62030712	AUR62022738	AUR62004654	AUR62003902
AUR62021649	AUR62032908	AUR62036096	AUR62000551	AUR62026435	AUR62038528
AUR62044608	AUR62041465	AUR62033529	AUR62032109	AUR62036862	AUR62035379
AUR62000978	AUR62036344	AUR62017348	AUR62005309	AUR62009058	AUR62007712
AUR62038434	AUR62021780	AUR62033111	AUR62008753	AUR62031518	AUR62022258
AUR62013617	AUR62039278	AUR62004705	AUR62012290	AUR62003008	AUR62002668
AUR62042630	AUR62025041	AUR62023621	AUR62024031	AUR62009602	AUR62042389
AUR62037454	AUR62003108	AUR62041633	AUR62039535	AUR62010573	AUR62027438
AUR62036003	AUR62026479	AUR62011475	AUR62011904	AUR62025520	AUR62031122
AUR62021061	AUR62040549	AUR62016537	AUR62009630	AUR62005354	AUR62001854
AUR62010770	AUR62027878	AUR62008611	AUR62006423	AUR62018149	AUR62024375
AUR62009125	AUR62041356	AUR62002762	AUR62022537	AUR62011126	AUR62034883
AUR62018226	AUR62023360	AUR62041870	AUR62040369	AUR62014482	AUR62035354
AUR62001870	AUR62010166	AUR62041078	AUR62006991	AUR62019802	AUR62006490
AUR62039130	AUR62037929	AUR62017938	AUR62037785	AUR62041975	AUR62041777
AUR62022440	AUR62043663	AUR62019654	AUR62012103	AUR62043731	AUR62030941
AUR62005077	AUR62030992	AUR62033255	AUR62025614	AUR62031888	AUR62014670
AUR62018123	AUR62043374	AUR62017025	AUR62035912	AUR62029172	AUR62042627
AUR62004063	AUR62042372	AUR62001910	AUR62006665	AUR62040129	AUR62017976
AUR62024428	AUR62014762	AUR62009869	AUR62043021	AUR62038595	AUR62006050
AUR62042460	AUR62001696	AUR62022856	AUR62009749	AUR62043155	AUR62035384
AUR62014663	AUR62036642	AUR62040493	AUR62015273	AUR62026121	AUR62004810
AUR62015040	AUR62019364	AUR62029966	AUR62002747	AUR62018871	AUR62007763
AUR62040757	AUR62041184	AUR62029231	AUR62039546	AUR62023667	AUR62026805
AUR62020363	AUR62007902	AUR62023559	AUR62022412	AUR62043376	AUR62022831
AUR62042388	AUR62020071	AUR62035474	AUR62010090	AUR62000182	AUR62036408
AUR62026650	AUR62033688	AUR62029530	AUR62043279	AUR62004317	AUR62030635
AUR62028550	AUR62011183	AUR62033933	AUR62042663	AUR62028497	AUR62031396
AUR62031088	AUR62014673	AUR62037332	AUR62014993	AUR62029369	AUR62021243
AUR62042096	AUR62003051	AUR62002863	AUR62001828	AUR62029789	AUR62027177
AUR62012480	AUR62032198	AUR62011550	AUR62003367	AUR62033685	AUR62039306
AUR62000221	AUR62022326	AUR62023149	AUR62009568	AUR62033166	AUR62002551
AUR62028603	AUR62018401	AUR62035071	AUR62009681	AUR62019650	AUR62033230
AUR62019047	AUR62015017	AUR62004338	AUR62010513	AUR62035497	AUR62044225
AUR62018166	AUR62020212	AUR62023570	AUR62002410	AUR62029831	AUR62033208
AUR62042432	AUR62021729	AUR62012926	AUR62013005	AUR62005504	AUR62024095
AUR62018032	AUR62037091	AUR62038369	AUR62038484	AUR62006216	AUR62025261
AUR62043866	AUR62038055	AUR62030960	AUR62042215	AUR62020199	AUR62001828
AUR62013224	AUR62000174	AUR62005808	AUR62035807	AUR62010288	AUR62029158
AUR62011224	AUR62029249	AUR62037350	AUR62016180	AUR62003095	AUR62015867
AUR62034234	AUR62018437	AUR62007538	AUR62009668	AUR62044742	AUR62006105
AUR62033875	AUR62029222	AUR62012714	AUR62005010	AUR62013771	AUR62009960
AUR62035847	AUR62038708	AUR62037880	AUR62040619	AUR62036802	AUR62019314
AUR62000289	AUR62034090	AUR62020336	AUR62025541	AUR62044039	AUR62025995
AUR62009788	AUR62010367	AUR62040508	AUR62028167	AUR62037919	AUR62022376
AUR62012797	AUR62038369	AUR62003184	AUR62021295	AUR62003093	AUR62025948
AUR62000504	AUR62025529	AUR62028376	AUR62042062	AUR62010668	AUR62014117
AUR62029200	AUR62031401	AUR62016623	AUR62001247	AUR62043149	AUR62030266
AUR62041983	AUR62015844	AUR62044686	AUR62008304	AUR62032370	AUR62005583
AUR62040458	AUR62001947	AUR62010868	AUR62029651	AUR62030953	AUR62006616
AUR62038553	AUR62028174	AUR62031908	AUR62001786	AUR62039866	AUR62002567
AUR62000114	AUR62040605	AUR62035666	AUR62023519	AUR62035742	AUR62024785
AUR62036269	AUR62021995	AUR62009148	AUR62040256	AUR62009813	AUR62029869
AUR62029689	AUR62002279	AUR62028612	AUR62023500	AUR62034022	AUR62009698
AUR62032754	AUR62015542	AUR62038211	AUR62006168	AUR62038750	AUR62041417
AUR62028445	AUR62037283	AUR62011807	AUR62029815	AUR62011550	AUR62005598
AUR62035591	AUR62023806	AUR62041556	AUR62032507	AUR62022931	AUR62031550
AUR62006035	AUR62037348	AUR62001250	AUR62012460	AUR62019266	AUR62003173
AUR62040333	AUR62035607	AUR62029656	AUR62043124	AUR62011475	AUR62042200
AUR62017418	AUR62004137	AUR62010445	AUR62041977	AUR62017998	AUR62018396
AUR62044407	AUR62033839	AUR62039731	AUR62019459	AUR62021582	AUR62023475
AUR62034783	AUR62030301	AUR62022200	AUR62022686	AUR62031352	AUR62017356
AUR62037200	AUR62036628	AUR62031062	AUR62017216	AUR62008881	AUR62025814
AUR62010012	AUR62039073	AUR62006473	AUR62025063	AUR62027573	AUR62027250
AUR62029821	AUR62009319	AUR62021355	AUR62042637	AUR62010673	AUR62014277
AUR62017800	AUR62030089	AUR62019357	AUR62038294	AUR62028790	AUR62008164
AUR62042762	AUR62008223	AUR62004095	AUR62033345	AUR62010277	AUR62039238
AUR62042468	AUR62030978	AUR62004417	AUR62042595	AUR62035032	AUR62041311
AUR62024214	AUR62020270	AUR62024048	AUR62005783	AUR62022787	AUR62009766
AUR62035842	AUR62041057	AUR62026353	AUR62036461	AUR62034722	AUR62014165
AUR62036355	AUR62009833	AUR62023360	AUR62028550	AUR62018978	AUR62020791
AUR62007571	AUR62007034	AUR62033669	AUR62041892	AUR62025966	AUR62012337
AUR62026924	AUR62016425	AUR62019503	AUR62009328	AUR62035933	AUR62018967
AUR62023709	AUR62044138	AUR62019070	AUR62005313	AUR62023584	AUR62023147
AUR62011797	AUR62039866	AUR62027080	AUR62006680	AUR62004877	AUR62038046
AUR62010634	AUR62033587	AUR62024937	AUR62041840	AUR62036834	AUR62008379
AUR62003799	AUR62018663	AUR62020438	AUR62019383	AUR62003701	AUR62023465
AUR62009301	AUR62003769	AUR62041959	AUR62021375	AUR62023717	AUR62012525
AUR62021943	AUR62012769	AUR62018416	AUR62028960	AUR62021798	AUR62023309
AUR62040908	AUR62011141	AUR62011269	AUR62002441	AUR62029864	AUR62030354
AUR62032197	AUR62020223	AUR62000045	AUR62043883	AUR62038013	AUR62029446
AUR62012712	AUR62023488	AUR62017019	AUR62041175	AUR62041495	AUR62013450
AUR62033732	AUR62015013	AUR62014832	AUR62021445	AUR62028160	AUR62031336
AUR62024871	AUR62008065	AUR62002718	AUR62004572	AUR62006945	AUR62038467
AUR62027372	AUR62028642	AUR62010254	AUR62032769	AUR62002234	AUR62020395
AUR62013553	AUR62012628	AUR62010389	AUR62032322	AUR62032729	AUR62025554
AUR62025894	AUR62031626	AUR62024306	AUR62000114	AUR62014833	AUR62021240
AUR62029862	AUR62013399	AUR62044666	AUR62016983	AUR62011786	AUR62043264
AUR62038752	AUR62034338	AUR62022352	AUR62039501	AUR62015119	AUR62005084
AUR62024123	AUR62019936	AUR62007827	AUR62006476	AUR62033111	AUR62032085
AUR62044314	AUR62036438	AUR62018244	AUR62044189	AUR62014385	AUR62040332
AUR62010661	AUR62020591	AUR62043223	AUR62014127	AUR62001708	AUR62009912
AUR62019522	AUR62011592	AUR62039028	AUR62005839	AUR62022352	AUR62044122
AUR62003034	AUR62019003	AUR62033281	AUR62025220	AUR62026967	AUR62024360
AUR62038448	AUR62005776	AUR62003382	AUR62010964	AUR62007372	AUR62028828
AUR62027134	AUR62026391	AUR62005330	AUR62031869	AUR62000702	AUR62022260
AUR62017046	AUR62006299	AUR62023792	AUR62041703	AUR62005253	AUR62013463
AUR62024081	AUR62007308	AUR62011411	AUR62009191	AUR62026987	AUR62038718
AUR62041765	AUR62008718	AUR62015226	AUR62020017	AUR62015877	AUR62028073
AUR62011946	AUR62005642	AUR62014153	AUR62017695	AUR62035276	AUR62038291
AUR62035093	AUR62006064	AUR62035354	AUR62043836	AUR62022607	AUR62030079
AUR62016175	AUR62017938	AUR62032874	AUR62044660	AUR62007030	AUR62026435
AUR62029966	AUR62033255	AUR62038145	AUR62015931	AUR62009507	AUR62028490
AUR62025100	AUR62001737	AUR62016430	AUR62026718	AUR62026300	AUR62004566
AUR62017535	AUR62025971	AUR62027897	AUR62031824	AUR62031054	AUR62028555
AUR62021239	AUR62043483	AUR62007337	AUR62019439	AUR62018405	AUR62018563
AUR62008145	AUR62039648	AUR62031522	AUR62002344	AUR62022774	AUR62042439
AUR62031873	AUR62020810	AUR62038826	AUR62014234	AUR62023565	AUR62023616
AUR62042215	AUR62017047	AUR62024644	AUR62032172	AUR62022936	AUR62035261
AUR62034661	AUR62039049	AUR62006068	AUR62034763	AUR62012297	AUR62043518
AUR62030765	AUR62016894	AUR62002819	AUR62022286	AUR62035474	AUR62013017
AUR62031100	AUR62034722	AUR62043774	AUR62014072	AUR62043394	AUR62037394
AUR62016799	AUR62029966	AUR62042954	AUR62017354	AUR62030571	AUR62018201
AUR62029967	AUR62004877	AUR62033926	AUR62015446	AUR62023807	AUR62029108
AUR62025121	AUR62009869	AUR62029200	AUR62014148	AUR62024366	AUR62002130
AUR62015555	AUR62038418	AUR62033198	AUR62038614	AUR62008093	AUR62012403
AUR62025559	AUR62044405	AUR62007583	AUR62015965	AUR62020493	AUR62006235
AUR62007616	AUR62035345	AUR62003626	AUR62032496	AUR62035171	AUR62032949
AUR62000501	AUR62027443	AUR62003498	AUR62038193	AUR62033811	AUR62011561
AUR62018965	AUR62033040	AUR62042406	AUR62013288	AUR62016320	AUR62020627
AUR62018964	AUR62025910	AUR62016595	AUR62009650	AUR62024857	AUR62034555
AUR62042882	AUR62037436	AUR62036947	AUR62040388	AUR62014146	AUR62005363
AUR62006382	AUR62000072	AUR62010212	AUR62044406	AUR62007538	AUR62022528
AUR62041714	AUR62022571	AUR62004828	AUR62002537	AUR62008856	AUR62034419
AUR62002535	AUR62039508	AUR62027570	AUR62003085	AUR62027139	AUR62003575
AUR62039517	AUR62040959	AUR62017783	AUR62019522	AUR62031587	AUR62030959
AUR62041588	AUR62020627	AUR62016493	AUR62042905	AUR62016823	AUR62020963
AUR62006893	AUR62042205	AUR62042388	AUR62024375	AUR62042915	AUR62028174
AUR62000587	AUR62019177	AUR62038453	AUR62016549	AUR62008759	AUR62039598
AUR62014904	AUR62014174	AUR62018517	AUR62010716	AUR62015728	AUR62039031
AUR62015044	AUR62004095	AUR62026419	AUR62020011	AUR62023252	AUR62038736
AUR62040393	AUR62016964	AUR62014385	AUR62035571	AUR62038849	AUR62029625
AUR62013026	AUR62033443	AUR62001858	AUR62038448	AUR62007034	AUR62036802
AUR62017545	AUR62034377	AUR62002716	AUR62006836	AUR62031270	AUR62012983
AUR62001626	AUR62033190	AUR62004419	AUR62043275	AUR62003637	AUR62041207
AUR62040739	AUR62005156	AUR62026800	AUR62024076	AUR62007050	AUR62014774
AUR62036620	AUR62018467	AUR62024476	AUR62038291	AUR62042297	AUR62002873
AUR62031646	AUR62010249	AUR62001196	AUR62018801	AUR62024881	AUR62025387
AUR62021724	AUR62013346	AUR62021322	AUR62044271	AUR62002608	AUR62024004
AUR62040151	AUR62020856	AUR62029786	AUR62041979	AUR62039530	AUR62021647
AUR62036824	AUR62029786	AUR62013989	AUR62038081	AUR62029706	AUR62021255
AUR62033546	AUR62013989	AUR62003488	AUR62003355	AUR62023578	AUR62037039
AUR62003474	AUR62018256	AUR62023870	AUR62029481	AUR62002812	AUR62004365
AUR62034274	AUR62038128	AUR62022759	AUR62010907	AUR62009218	AUR62008172
AUR62001723	AUR62028376	AUR62016605	AUR62015199	AUR62018557	AUR62003771
AUR62011894	AUR62037140	AUR62030747	AUR62042012	AUR62040528	AUR62044017
AUR62043840	AUR62013782	AUR62034705	AUR62000109	AUR62020591	AUR62039185
AUR62013420	AUR62028639	AUR62038849	AUR62043555	AUR62042203	AUR62009122
AUR62008594	AUR62005688	AUR62034722	AUR62022376	AUR62019344	AUR62028541
AUR62013720	AUR62014220	AUR62017261	AUR62024236	AUR62011056	AUR62027477
AUR62024832	AUR62002510	AUR62012749	AUR62037118	AUR62041996	AUR62026167
AUR62025404	AUR62028284	AUR62030025	AUR62031980	AUR62007507	AUR62007503
AUR62024398	AUR62016195	AUR62029054	AUR62024014	AUR62018975	AUR62011419
AUR62030813	AUR62000810	AUR62027417	AUR62009925	AUR62017163	AUR62031285
AUR62040085	AUR62012297	AUR62003943	AUR62022785	AUR62038369	AUR62025126
AUR62038817	AUR62016615	AUR62002841	AUR62010003	AUR62026259	AUR62035230
AUR62022940	AUR62007027	AUR62003206	AUR62029049	AUR62008857	AUR62006168
AUR62014444	AUR62042891	AUR62040592	AUR62026219	AUR62039731	AUR62019768
AUR62026536	AUR62041263	AUR62044583	AUR62033211	AUR62025654	AUR62034979
AUR62016328	AUR62019888	AUR62039102	AUR62026451	AUR62042181	AUR62026924
AUR62018369	AUR62017142	AUR62020805	AUR62031578	AUR62010397	AUR62022559
AUR62018910	AUR62035665	AUR62037595	AUR62026359	AUR62035184	AUR62012053
AUR62043965	AUR62013714	AUR62020199	AUR62002961	AUR62043640	AUR62013947
AUR62010204	AUR62032745	AUR62009404	AUR62035353	AUR62038684	AUR62039053
AUR62011209	AUR62004369	AUR62033819	AUR62041011	AUR62002762	AUR62033121
AUR62044271	AUR62012313	AUR62037548	AUR62028699	AUR62009727	AUR62029915
AUR62023475	AUR62039506	AUR62042727	AUR62001875	AUR62036220	AUR62039913
AUR62011520	AUR62025545	AUR62016021	AUR62003149	AUR62032598	AUR62003393
AUR62032140	AUR62005710	AUR62031915	AUR62037536	AUR62043028	AUR62043984
AUR62042015	AUR62036387	AUR62027370	AUR62027427	AUR62019070	AUR62041103
AUR62025218	AUR62005150	AUR62028624	AUR62021668	AUR62011599	AUR62026235
AUR62002278	AUR62036432	AUR62041379	AUR62013423	AUR62039506	AUR62038066
AUR62025885	AUR62044243	AUR62014372	AUR62040332	AUR62021780	AUR62029490
AUR62039917	AUR62013296	AUR62000488	AUR62006437	AUR62013642	AUR62001751
AUR62007973	AUR62037350	AUR62022825	AUR62028280	AUR62014372	AUR62007101
AUR62014651	AUR62021427	AUR62002829	AUR62024038	AUR62039808	AUR62002967
AUR62004162	AUR62010698	AUR62037292	AUR62001382	AUR62023756	AUR62033098
AUR62039434	AUR62019794	AUR62026983	AUR62030968	AUR62022020	AUR62042074
AUR62010531	AUR62029036	AUR62026916	AUR62020380	AUR62024707	AUR62006836
AUR62005791	AUR62011408	AUR62026517	AUR62002477	AUR62026353	AUR62017399
AUR62014259	AUR62014129	AUR62023975	AUR62031286	AUR62024750	AUR62024653
AUR62000071	AUR62013268	AUR62009776	AUR62023524	AUR62000372	AUR62044506
AUR62019245	AUR62038457	AUR62016898	AUR62003319	AUR62039207	AUR62015833
AUR62021424	AUR62019344	AUR62030318	AUR62040902	AUR62034113	AUR62000738
AUR62021834	AUR62036083	AUR62032584	AUR62034821	AUR62002966	AUR62020176
AUR62023301	AUR62001496	AUR62014128	AUR62009201	AUR62034338	AUR62005156
AUR62008419	AUR62027457	AUR62038500	AUR62043049	AUR62021570	AUR62008304
AUR62038256	AUR62014463	AUR62010397	AUR62043146	AUR62030574	AUR62016996
AUR62031876	AUR62029013	AUR62000038	AUR62025375	AUR62027791	AUR62019764
AUR62025346	AUR62007337	AUR62020935	AUR62025909	AUR62016079	AUR62023077
AUR62002601	AUR62039684	AUR62033147	AUR62002601	AUR62001332	AUR62007490
AUR62036393	AUR62030252	AUR62032918	AUR62016326	AUR62041078	AUR62030126
AUR62038797	AUR62039430	AUR62042789	AUR62011980	AUR62037134	AUR62002658
AUR62005741	AUR62011090	AUR62007514	AUR62010049	AUR62042068	AUR62031191
AUR62034695	AUR62032296	AUR62040926	AUR62027899	AUR62003626	AUR62005571
AUR62009062	AUR62040538	AUR62021780	AUR62033654	AUR62015096	AUR62016198
AUR62020150	AUR62003183	AUR62036026	AUR62019338	AUR62008611	AUR62006198
AUR62016697	AUR62029371	AUR62018737	AUR62009237	AUR62016086	AUR62004260
AUR62009626	AUR62027887	AUR62008507	AUR62015356	AUR62002863	AUR62006047
AUR62037644	AUR62023737	AUR62035361	AUR62024092	AUR62032265	AUR62035981
AUR62012773	AUR62012519	AUR62024017	AUR62000097	AUR62002103	AUR62019051
AUR62001212	AUR62000777	AUR62027544	AUR62029821	AUR62035166	AUR62031803
AUR62043823	AUR62037758	AUR62029636	AUR62042699	AUR62002716	AUR62038570
AUR62042225	AUR62001878	AUR62009346	AUR62037660	AUR62003677	AUR62013322
AUR62026625	AUR62000475	AUR62038198	AUR62032612	AUR62041806	AUR62037556
AUR62034879	AUR62013152	AUR62022248	AUR62002484	AUR62029569	AUR62023566
AUR62001257	AUR62001372	AUR62019802	AUR62019314	AUR62020722	AUR62039469
AUR62009318	AUR62030874	AUR62007030	AUR62030516	AUR62041799	AUR62013596
AUR62008735	AUR62012105	AUR62031888	AUR62035247	AUR62031550	AUR62010955
AUR62014353	AUR62021626	AUR62014174	AUR62024939	AUR62011413	AUR62033587
AUR62032540	AUR62037819	AUR62025439	AUR62028103	AUR62041748	AUR62035303
AUR62029886	AUR62019226	AUR62030544	AUR62031783	AUR62026766	AUR62011802
AUR62039244	AUR62037882	AUR62010327	AUR62003837	AUR62005824	AUR62003355
AUR62003678	AUR62039992	AUR62031351	AUR62002567	AUR62003334	AUR62029481
AUR62024841	AUR62009658	AUR62027663	AUR62020345	AUR62025609	AUR62006927
AUR62032378	AUR62042917	AUR62028094	AUR62013362	AUR62005234	AUR62004040
AUR62012136	AUR62006225	AUR62012313	AUR62022971	AUR62014984	AUR62009507
AUR62001314	AUR62025812	AUR62039506	AUR62011606	AUR62010860	AUR62039272
AUR62014573	AUR62004393	AUR62021100	AUR62015834	AUR62007869	AUR62042056
AUR62030963	AUR62020689	AUR62000429	AUR62032190	AUR62024710	AUR62038142
AUR62009074	AUR62014750	AUR62004877	AUR62002041	AUR62006516	AUR62043636
AUR62020955	AUR62005398	AUR62038418	AUR62036902	AUR62023162	AUR62005856
AUR62018468	AUR62028506	AUR62021798	AUR62028150	AUR62007067	AUR62002549
AUR62025944	AUR62009087	AUR62005692	AUR62010658	AUR62007192	AUR62014524
AUR62043713	AUR62044205	AUR62000100	AUR62021974	AUR62003257	AUR62041769
AUR62043235	AUR62020244	AUR62024612	AUR62035076	AUR62019375	AUR62008572
AUR62018834	AUR62030770	AUR62029809	AUR62039882	AUR62030712	AUR62036752
AUR62022677	AUR62006493	AUR62032026	AUR62043244	AUR62044189	AUR62034821
AUR62004561	AUR62001282	AUR62029811	AUR62024362	AUR62039827	AUR62000167
AUR62019071	AUR62027339	AUR62013411	AUR62017578	AUR62003127	AUR62043146
AUR62004231	AUR62018597	AUR62031604	AUR62021626	AUR62039616	AUR62025375
AUR62039922	AUR62026407	AUR62014373	AUR62034225	AUR62027800	AUR62043123
AUR62003792	AUR62011027	AUR62037859	AUR62025889	AUR62003488	AUR62008596
AUR62040301	AUR62002063	AUR62039319	AUR62043749	AUR62002341	AUR62013807
AUR62037000	AUR62002598	AUR62036621	AUR62018461	AUR62001910	AUR62031631
AUR62000636	AUR62034632	AUR62011608	AUR62004518	AUR62019897	AUR62008590
AUR62042840	AUR62018575	AUR62019517	AUR62028171	AUR62026547	AUR62008980
AUR62034454	AUR62020841	AUR62035862	AUR62033110	AUR62042299	AUR62027091
AUR62015257	AUR62013651	AUR62034610	AUR62019886	AUR62037631	AUR62001024
AUR62027450	AUR62032689	AUR62005801	AUR62035939	AUR62010389	AUR62031154
AUR62018058	AUR62030585	AUR62005874	AUR62024863	AUR62036003	AUR62042309
AUR62011180	AUR62019613	AUR62004218	AUR62002875	AUR62018389	AUR62034080
AUR62019417	AUR62000531	AUR62019833	AUR62028720	AUR62025439	AUR62031053
AUR62009841	AUR62041848	AUR62018712	AUR62039172	AUR62044686	AUR62024166
AUR62003548	AUR62007182	AUR62024215	AUR62022263	AUR62026129	AUR62001445
AUR62001360	AUR62011391	AUR62009480	AUR62035975	AUR62004506	AUR62022452
AUR62014930	AUR62033669	AUR62031742	AUR62032451	AUR62024813	AUR62023349
AUR62017862	AUR62020221	AUR62041510	AUR62025761	AUR62033891	AUR62022290
AUR62038462	AUR62041455	AUR62036033	AUR62000251	AUR62043766	AUR62029033
AUR62014234	AUR62025439	AUR62026302	AUR62042522	AUR62038562	AUR62032617
AUR62003840	AUR62021423	AUR62015432	AUR62012248	AUR62007827	AUR62027545
AUR62001966	AUR62001964	AUR62031587	AUR62042531	AUR62020666	AUR62043216
AUR62044433	AUR62007030	AUR62028997	AUR62035619	AUR62037178	AUR62018737
AUR62025909	AUR62008262	AUR62022448	AUR62016799	AUR62023925	AUR62017261
AUR62041447	AUR62044686	AUR62019206	AUR62021134	AUR62026925	AUR62033087
AUR62032003	AUR62003582	AUR62002462	AUR62026267	AUR62016537	AUR62021222
AUR62015640	AUR62005265	AUR62042618	AUR62042882	AUR62010469	AUR62020533
AUR62000148	AUR62002103	AUR62043549	AUR62037625	AUR62030110	AUR62018401
AUR62015373	AUR62015385	AUR62032788	AUR62030279	AUR62035423	AUR62021043
AUR62027153	AUR62023500	AUR62032683	AUR62026051	AUR62019833	AUR62026259
AUR62025650	AUR62031743	AUR62036881	AUR62012350	AUR62003792	AUR62023607
AUR62019108	AUR62012254	AUR62041692	AUR62028378	AUR62000811	AUR62040583
AUR62011583	AUR62013831	AUR62003034	AUR62044185	AUR62013827	AUR62020624
AUR62038540	AUR62005249	AUR62028979	AUR62022928	AUR62037639	AUR62035009
AUR62004910	AUR62038684	AUR62026165	AUR62027267	AUR62030699	AUR62023717
AUR62037733	AUR62029413	AUR62005859	AUR62006087	AUR62030694	AUR62016602
AUR62007523	AUR62019523	AUR62024107	AUR62009149	AUR62042730	AUR62040988
AUR62004014	AUR62018450	AUR62028168	AUR62005496	AUR62012025	AUR62020572
AUR62021589	AUR62025304	AUR62010860	AUR62013218	AUR62025203	AUR62034022
AUR62034286	AUR62020098	AUR62034565	AUR62012531	AUR62028454	AUR62043891
AUR62036334	AUR62012334	AUR62031361	AUR62015399	AUR62005262	AUR62033636
AUR62004610	AUR62027084	AUR62033144	AUR62031592	AUR62038340	AUR62008523
AUR62002342	AUR62005123	AUR62035563	AUR62042291	AUR62036315	AUR62032348
AUR62018581	AUR62040651	AUR62037785	AUR62039438	AUR62004242	AUR62009152
AUR62033773	AUR62037445	AUR62002374	AUR62006016	AUR62034692	AUR62014693
AUR62006257	AUR62005595	AUR62041911	AUR62020887	AUR62002950	AUR62026482
AUR62001822	AUR62001634	AUR62025966	AUR62044359	AUR62012498	AUR62033839
AUR62028828	AUR62015181	AUR62033543	AUR62039898	AUR62043040	AUR62024662
AUR62023049	AUR62006510	AUR62021785	AUR62007169	AUR62040392	AUR62006950
AUR62015110	AUR62020632	AUR62015728	AUR62034921	AUR62014832	AUR62014159
AUR62030423	AUR62011643	AUR62003701	AUR62031908	AUR62004142	AUR62008212
AUR62016125	AUR62041378	AUR62028743	AUR62013419	AUR62027489	AUR62035943
AUR62030418	AUR62026537	AUR62011408	AUR62042546	AUR62037819	AUR62007233
AUR62022780	AUR62017417	AUR62041422	AUR62009995	AUR62034160	AUR62011606
AUR62011713	AUR62013980	AUR62036245	AUR62017824	AUR62034005	AUR62036464
AUR62002401	AUR62004073	AUR62019251	AUR62000166	AUR62003405	AUR62033834
AUR62025618	AUR62007893	AUR62007787	AUR62020354	AUR62033603	AUR62000308
AUR62012412	AUR62034148	AUR62033685	AUR62020593	AUR62004417	AUR62019459
AUR62002685	AUR62012309	AUR62029828	AUR62038684	AUR62028979	AUR62040747
AUR62010785	AUR62040870	AUR62042412	AUR62033500	AUR62001281	AUR62013651
AUR62009336	AUR62003905	AUR62006144	AUR62004117	AUR62033040	AUR62015813
AUR62030891	AUR62038911	AUR62030413	AUR62001526	AUR62016425	AUR62017717
AUR62012033	AUR62013392	AUR62020378	AUR62015813	AUR62030318	AUR62020210
AUR62038435	AUR62017427	AUR62034825	AUR62039157	AUR62032745	AUR62029864
AUR62013426	AUR62038713	AUR62034031	AUR62028790	AUR62013440	AUR62030223
AUR62022551	AUR62041414	AUR62033787	AUR62042102	AUR62027229	AUR62021308
AUR62037502	AUR62027086	AUR62033995	AUR62009739	AUR62011229	AUR62034687
AUR62017619	AUR62000260	AUR62016172	AUR62008757	AUR62002534	AUR62014148
AUR62009650	AUR62028833	AUR62002931	AUR62028144	AUR62036503	AUR62015437
AUR62026636	AUR62012166	AUR62026094	AUR62014976	AUR62029852	AUR62003822
AUR62026012	AUR62016774	AUR62024903	AUR62034890	AUR62038500	AUR62006446
AUR62029682	AUR62017054	AUR62043490	AUR62037786	AUR62025712	AUR62042638
AUR62027899	AUR62005755	AUR62034819	AUR62033284	AUR62038534	AUR62010155
AUR62036964	AUR62019082	AUR62017624	AUR62027563	AUR62009869	AUR62013737
AUR62042794	AUR62035874	AUR62015924	AUR62002341	AUR62005533	AUR62029141
AUR62033361	AUR62040146	AUR62043055	AUR62035793	AUR62043063	AUR62010956
AUR62033654	AUR62000428	AUR62020281	AUR62008703	AUR62023159	AUR62021463
AUR62024092	AUR62024476	AUR62043040	AUR62023910	AUR62001858	AUR62025735
AUR62015356	AUR62013236	AUR62018965	AUR62006402	AUR62000835	AUR62010418
AUR62009237	AUR62001548	AUR62018964	AUR62038336	AUR62004404	AUR62004717
AUR62019338	AUR62027417	AUR62022840	AUR62000499	AUR62014630	AUR62028360
AUR62019266	AUR62022888	AUR62041792	AUR62031546	AUR62024153	AUR62020534
AUR62017625	AUR62007198	AUR62028116	AUR62041735	AUR62034632	AUR62005614
AUR62006665	AUR62000256	AUR62007840	AUR62012924	AUR62027366	AUR62011936
AUR62024924	AUR62011764	AUR62003501	AUR62037452	AUR62000122	AUR62015106
AUR62033672	AUR62038500	AUR62039121	AUR62015375	AUR62044071	AUR62020380
AUR62010316	AUR62003111	AUR62039537	AUR62015833	AUR62043498	AUR62002023
AUR62020222	AUR62010151	AUR62008188	AUR62035898	AUR62013450	AUR62038534
AUR62038284	AUR62010152	AUR62003677	AUR62042472	AUR62015365	AUR62001822
AUR62044288	AUR62004246	AUR62043731	AUR62012085	AUR62038467	AUR62002106
AUR62029012	AUR62014633	AUR62017142	AUR62023476	AUR62025554	AUR62021578
AUR62024061	AUR62032152	AUR62024466	AUR62036131	AUR62019357	AUR62032956
AUR62035051	AUR62005224	AUR62006945	AUR62038553	AUR62032089	AUR62021123
AUR62003513	AUR62010939	AUR62034968	AUR62001390	AUR62003501	AUR62031421
AUR62039387	AUR62036939	AUR62037782	AUR62039044	AUR62033543	AUR62014875
AUR62033274	AUR62035954	AUR62042411	AUR62009301	AUR62042175	AUR62003710
AUR62030651	AUR62042411	AUR62013070	AUR62014220	AUR62037604	AUR62042157
AUR62040654	AUR62000144	AUR62042356	AUR62032197	AUR62038413	AUR62025553
AUR62030448	AUR62024962	AUR62043902	AUR62015744	AUR62007999	AUR62011118
AUR62002544	AUR62035366	AUR62043791	AUR62041550	AUR62034873	AUR62022840
AUR62014148	AUR62010951	AUR62021363	AUR62034733	AUR62031100	AUR62036532
AUR62012717	AUR62018313	AUR62019886	AUR62040654	AUR62031604	AUR62005333
AUR62022506	AUR62003536	AUR62010469	AUR62037601	AUR62023570	AUR62003702
AUR62031341	AUR62030726	AUR62022959	AUR62041410	AUR62043207	AUR62008057
AUR62003243	AUR62039224	AUR62039878	AUR62029864	AUR62031246	AUR62002510
AUR62005030	AUR62026048	AUR62043737	AUR62021401	AUR62024236	AUR62037435
AUR62003123	AUR62002770	AUR62044071	AUR62021523	AUR62006859	AUR62024384
AUR62018322	AUR62024996	AUR62025010	AUR62021245	AUR62012677	AUR62023765
AUR62026334	AUR62037879	AUR62021842	AUR62028204	AUR62017783	AUR62019023
AUR62028756	AUR62022291	AUR62018478	AUR62027551	AUR62032064	AUR62001393
AUR62019334	AUR62043723	AUR62020565	AUR62016961	AUR62000179	AUR62042073
AUR62036257	AUR62042638	AUR62020561	AUR62022966	AUR62017717	AUR62017796
AUR62001461	AUR62006748	AUR62043392	AUR62022742	AUR62005707	AUR62020661
AUR62009320	AUR62023870	AUR62041709	AUR62041896	AUR62017300	AUR62033389
AUR62016793	AUR62000250	AUR62006043	AUR62028099	AUR62028707	AUR62041353
AUR62010292	AUR62000016	AUR62031255	AUR62012480	AUR62035641	AUR62040902
AUR62038291	AUR62042889	AUR62020578	AUR62030493	AUR62025258	AUR62004833
AUR62030126	AUR62035460	AUR62026547	AUR62021323	AUR62033933	AUR62007853
AUR62012055	AUR62025919	AUR62037613	AUR62024707	AUR62030374	AUR62004918
AUR62028010	AUR62027382	AUR62038404	AUR62023959	AUR62017634	AUR62011648
AUR62028009	AUR62022261	AUR62031352	AUR62005801	AUR62003275	AUR62043212
AUR62010090	AUR62044071	AUR62006212	AUR62030092	AUR62020308	AUR62008279
AUR62019436	AUR62030945	AUR62006926	AUR62016798	AUR62032647	AUR62026222
AUR62004538	AUR62005225	AUR62013294	AUR62006009	AUR62029865	AUR62014758
AUR62014722	AUR62010324	AUR62038987	AUR62023077	AUR62040440	AUR62002401
AUR62029746	AUR62029337	AUR62034280	AUR62023709	AUR62036881	AUR62031747
AUR62011432	AUR62000500	AUR62024366	AUR62041765	AUR62038275	AUR62037465
AUR62042192	AUR62006846	AUR62030831	AUR62013420	AUR62035299	AUR62026402
AUR62009525	AUR62009074	AUR62041167	AUR62036271	AUR62000817	AUR62026214
AUR62042534	AUR62024004	AUR62022009	AUR62016445	AUR62031071	AUR62034115
AUR62023905	AUR62019636	AUR62044264	AUR62019086	AUR62020345	AUR62044423
AUR62018737	AUR62029813	AUR62007999	AUR62012626	AUR62018513	AUR62022035
AUR62005007	AUR62039837	AUR62037639	AUR62011728	AUR62033277	AUR62012476
AUR62044588	AUR62011932	AUR62003616	AUR62014778	AUR62033669	AUR62008748
AUR62022808	AUR62029887	AUR62032107	AUR62044336	AUR62029035	AUR62010446
AUR62028246	AUR62014377	AUR62026766	AUR62035114	AUR62006379	AUR62043024
AUR62004878	AUR62044719	AUR62017420	AUR62020150	AUR62032584	AUR62022742
AUR62033105	AUR62011773	AUR62037718	AUR62012112	AUR62018256	AUR62025910
AUR62012850	AUR62009125	AUR62013362	AUR62038862	AUR62029636	AUR62002608
AUR62033457	AUR62007518	AUR62010569	AUR62018450	AUR62028624	AUR62031578
AUR62039705	AUR62022878	AUR62028030	AUR62017205	AUR62022091	AUR62012029
AUR62024268	AUR62005605	AUR62015200	AUR62025036	AUR62032296	AUR62002961
AUR62042362	AUR62035343	AUR62032126	AUR62023906	AUR62020941	AUR62009454
AUR62020620	AUR62013035	AUR62038947	AUR62027936	AUR62042831	AUR62009699
AUR62020741	AUR62001824	AUR62019661	AUR62003993	AUR62011812	AUR62030785
AUR62032918	AUR62020285	AUR62033757	AUR62002256	AUR62004499	AUR62016849
AUR62008726	AUR62032132	AUR62035881	AUR62037890	AUR62024617	AUR62042701
AUR62026219	AUR62026895	AUR62024563	AUR62039053	AUR62008572	AUR62039167
AUR62025513	AUR62013836	AUR62040212	AUR62012450	AUR62029174	AUR62023697
AUR62025510	AUR62024770	AUR62034632	AUR62013637	AUR62025811	AUR62042812
AUR62044552	AUR62043193	AUR62010702	AUR62017304	AUR62019936	AUR62038638
AUR62027703	AUR62031480	AUR62025411	AUR62008160	AUR62036828	AUR62024059
AUR62004144	AUR62029811	AUR62044092	AUR62038029	AUR62034986	AUR62038904
AUR62036319	AUR62008978	AUR62022183	AUR62036535	AUR62006133	AUR62021526
AUR62019001	AUR62008446	AUR62035460	AUR62014522	AUR62017839	AUR62040166
AUR62014546	AUR62039254	AUR62041184	AUR62013388	AUR62000731	AUR62022783
AUR62004836	AUR62003587	AUR62024517	AUR62022574	AUR62006794	AUR62022607
AUR62004800	AUR62014976	AUR62028936	AUR62027404	AUR62017507	AUR62018617
AUR62031578	AUR62036019	AUR62018106	AUR62021627	AUR62004423	AUR62007372
AUR62002961	AUR62030592	AUR62026863	AUR62008215	AUR62022413	AUR62016038
AUR62011685	AUR62004276	AUR62026692	AUR62017207	AUR62011331	AUR62040768
AUR62020098	AUR62041052	AUR62039586	AUR62015393	AUR62040617	AUR62023570
AUR62040081	AUR62037105	AUR62037967	AUR62042879	AUR62041057	AUR62037502
AUR62016924	AUR62008968	AUR62002514	AUR62040900	AUR62038826	AUR62044217
AUR62001684	AUR62009217	AUR62034469	AUR62030418	AUR62012637	AUR62017160
AUR62023500	AUR62034915	AUR62000372	AUR62017394	AUR62026419	AUR62017523
AUR62008867	AUR62025683	AUR62035784	AUR62027315	AUR62018575	AUR62016648
AUR62012004	AUR62025542	AUR62005997	AUR62025299	AUR62020841	AUR62025167
AUR62011044	AUR62016957	AUR62016416	AUR62040387	AUR62043277	AUR62028854
AUR62018942	AUR62024254	AUR62017320	AUR62004172	AUR62035911	AUR62027391
AUR62016322	AUR62044250	AUR62033050	AUR62016388	AUR62018373	AUR62020689
AUR62011506	AUR62008984	AUR62037395	AUR62022860	AUR62012523	AUR62040694
AUR62026938	AUR62011319	AUR62031985	AUR62016536	AUR62038298	AUR62018410
AUR62038307	AUR62037061	AUR62026057	AUR62014299	AUR62021100	AUR62013675
AUR62001766	AUR62042001	AUR62028891	AUR62011473	AUR62015120	AUR62006347
AUR62017682	AUR62007799	AUR62029371	AUR62033190	AUR62013836	AUR62022088
AUR62008019	AUR62013104	AUR62027535	AUR62012468	AUR62008783	AUR62043864
AUR62013139	AUR62032070	AUR62005638	AUR62000296	AUR62018354	AUR62043379
AUR62008010	AUR62020177	AUR62008516	AUR62000504	AUR62040776	AUR62035088
AUR62037286	AUR62002999	AUR62022322	AUR62015017	AUR62010482	AUR62036934
AUR62013715	AUR62025717	AUR62032856	AUR62039229	AUR62022373	AUR62021684
AUR62020630	AUR62015836	AUR62023578	AUR62021968	AUR62005292	AUR62009125
AUR62043986	AUR62028128	AUR62044031	AUR62027268	AUR62017436	AUR62039130
AUR62017970	AUR62004711	AUR62006164	AUR62021255	AUR62038076	AUR62015993
AUR62006347	AUR62023149	AUR62044648	AUR62015539	AUR62024902	AUR62014551
AUR62043349	AUR62022206	AUR62033971	AUR62023930	AUR62034641	AUR62039407
AUR62028163	AUR62008822	AUR62020236	AUR62040531	AUR62031361	AUR62005317
AUR62018488	AUR62015884	AUR62008074	AUR62042123	AUR62030683	AUR62010287
AUR62018978	AUR62015049	AUR62023806	AUR62018755	AUR62028378	AUR62015098
AUR62033166	AUR62029311	AUR62011409	AUR62027066	AUR62018580	AUR62040487
AUR62008614	AUR62021941	AUR62037819	AUR62030907	AUR62013844	AUR62012774
AUR62021568	AUR62020229	AUR62035970	AUR62035389	AUR62037718	AUR62042469
AUR62009183	AUR62013283	AUR62000775	AUR62036985	AUR62030165	AUR62023635
AUR62021236	AUR62027672	AUR62030134	AUR62020052	AUR62020210	AUR62037024
AUR62016830	AUR62005183	AUR62014745	AUR62004594	AUR62022496	AUR62012248
AUR62007362	AUR62006068	AUR62036085	AUR62009527	AUR62026206	AUR62007126
AUR62007444	AUR62014043	AUR62019023	AUR62031623	AUR62039012	AUR62036535
AUR62038878	AUR62014898	AUR62027964	AUR62008496	AUR62040414	AUR62040814
AUR62016574	AUR62006787	AUR62018619	AUR62020400	AUR62044560	AUR62002224
AUR62016176	AUR62038526	AUR62020163	AUR62013328	AUR62039014	AUR62008726
AUR62039019	AUR62013345	AUR62039710	AUR62002598	AUR62033606	AUR62044552
AUR62017824	AUR62037270	AUR62035033	AUR62024408	AUR62011175	AUR62011163
AUR62019576	AUR62027772	AUR62006388	AUR62014076	AUR62041756	AUR62034827
AUR62001591	AUR62010744	AUR62027960	AUR62026113	AUR62029954	AUR62038081
AUR62020189	AUR62017196	AUR62027150	AUR62030461	AUR62033839	AUR62001634
AUR62013357	AUR62027427	AUR62026021	AUR62037081	AUR62000466	AUR62021627
AUR62006009	AUR62013573	AUR62003637	AUR62029853	AUR62008917	AUR62034062
AUR62009851	AUR62026716	AUR62017381	AUR62025881	AUR62005139	AUR62034487
AUR62027147	AUR62034384	AUR62020213	AUR62011865	AUR62035630	AUR62001245
AUR62037815	AUR62041546	AUR62039015	AUR62002225	AUR62012912	AUR62036009
AUR62017440	AUR62009695	AUR62007038	AUR62017203	AUR62027783	AUR62026683
AUR62000174	AUR62034476	AUR62014695	AUR62006601	AUR62004608	AUR62042611
AUR62014693	AUR62012429	AUR62028121	AUR62014751	AUR62007016	AUR62010162
AUR62006179	AUR62022625	AUR62020698	AUR62007926	AUR62005289	AUR62002177
AUR62017616	AUR62004419	AUR62044072	AUR62027301	AUR62042219	AUR62012880
AUR62040726	AUR62007926	AUR62039227	AUR62004916	AUR62029910	AUR62028906
AUR62038862	AUR62005184	AUR62019071	AUR62006166	AUR62015105	AUR62026297
AUR62015633	AUR62020307	AUR62009114	AUR62043544	AUR62020935	AUR62023061
AUR62024684	AUR62005739	AUR62020898	AUR62037757	AUR62029381	AUR62034224
AUR62014698	AUR62028302	AUR62016220	AUR62003145	AUR62039013	AUR62011383
AUR62011673	AUR62038903	AUR62020782	AUR62040583	AUR62039011	AUR62016568
AUR62041725	AUR62030960	AUR62000163	AUR62026198	AUR62033286	AUR62026452
AUR62002555	AUR62041037	AUR62031963	AUR62033087	AUR62042969	AUR62015780
AUR62006571	AUR62041250	AUR62042552	AUR62005867	AUR62044069	AUR62036003
AUR62013218	AUR62017976	AUR62035836	AUR62026665	AUR62019132	AUR62034274
AUR62034483	AUR62031154	AUR62007530	AUR62016830	AUR62002435	AUR62014609
AUR62021982	AUR62038775	AUR62038337	AUR62014383	AUR62025991	AUR62030470
AUR62036937	AUR62023302	AUR62013806	AUR62039284	AUR62000421	AUR62013844
AUR62025011	AUR62031735	AUR62017020	AUR62025336	AUR62018467	AUR62009851
AUR62029861	AUR62031408	AUR62010752	AUR62038897	AUR62007871	AUR62028936
AUR62025135	AUR62036956	AUR62021171	AUR62028653	AUR62017011	AUR62034294
AUR62027438	AUR62009117	AUR62038829	AUR62015094	AUR62043131	AUR62002729
AUR62043253	AUR62041640	AUR62021019	AUR62026973	AUR62013346	AUR62016371
AUR62028249	AUR62005533	AUR62002779	AUR62001986	AUR62023870	AUR62011551
AUR62042040	AUR62024417	AUR62040170	AUR62015605	AUR62031766	AUR62008740
AUR62027509	AUR62042847	AUR62003555	AUR62021373	AUR62011080	AUR62019113
AUR62016630	AUR62002904	AUR62041035	AUR62041282	AUR62042351	AUR62025881
AUR62021171	AUR62028164	AUR62004908	AUR62029494	AUR62016605	AUR62042204
AUR62018526	AUR62031663	AUR62035704	AUR62027145	AUR62041713	AUR62020227
AUR62036898	AUR62029007	AUR62007345	AUR62006475	AUR62038615	AUR62017273
AUR62027610	AUR62033625	AUR62018654	AUR62029089	AUR62000707	AUR62004757
AUR62000365	AUR62034918	AUR62003419	AUR62020175	AUR62041840	AUR62035523
AUR62029292	AUR62020196	AUR62028828	AUR62018249	AUR62043831	AUR62034860
AUR62015965	AUR62002591	AUR62000507	AUR62029492	AUR62008742	AUR62040621
AUR62007623	AUR62039520	AUR62005765	AUR62024924	AUR62028030	AUR62029551
AUR62015199	AUR62040408	AUR62010756	AUR62013426	AUR62000555	AUR62012637
AUR62027369	AUR62031587	AUR62027833	AUR62030949	AUR62015511	AUR62040104
AUR62004323	AUR62019538	AUR62028393	AUR62024056	AUR62011608	AUR62021409
AUR62026049	AUR62037697	AUR62023807	AUR62041677	AUR62006907	AUR62010896
AUR62012862	AUR62024785	AUR62029704	AUR62026391	AUR62027818	AUR62034110
AUR62013405	AUR62021897	AUR62006371	AUR62032723	AUR62016966	AUR62024500
AUR62000849	AUR62012760	AUR62041368	AUR62042934	AUR62001333	AUR62026086
AUR62039595	AUR62014415	AUR62003802	AUR62020828	AUR62040732	AUR62005894
AUR62015661	AUR62028021	AUR62016777	AUR62021994	AUR62041300	AUR62024763
AUR62021639	AUR62010004	AUR62037702	AUR62001525	AUR62003738	AUR62006346
AUR62031098	AUR62026236	AUR62037512	AUR62012278	AUR62025943	AUR62037360
AUR62020244	AUR62028614	AUR62043604	AUR62043503	AUR62038401	AUR62039665
AUR62034940	AUR62035903	AUR62001390	AUR62025615	AUR62013135	AUR62010047
AUR62031708	AUR62021194	AUR62006453	AUR62019506	AUR62027106	AUR62020335
AUR62032512	AUR62008670	AUR62002900	AUR62035884	AUR62043123	AUR62005322
AUR62000499	AUR62028196	AUR62020825	AUR62044140	AUR62001038	AUR62026466
AUR62022971	AUR62028100	AUR62028102	AUR62015052	AUR62008669	AUR62036172
AUR62024653	AUR62010902	AUR62032900	AUR62004558	AUR62004099	AUR62014793
AUR62034583	AUR62020543	AUR62033928	AUR62037261	AUR62026793	AUR62014581
AUR62039717	AUR62038390	AUR62013312	AUR62003575	AUR62019600	AUR62015328
AUR62019314	AUR62018745	AUR62006115	AUR62022261	AUR62034543	AUR62032168
AUR62023959	AUR62010228	AUR62036130	AUR62025647	AUR62030194	AUR62039746
AUR62025038	AUR62044452	AUR62017678	AUR62030481	AUR62042581	AUR62020848
AUR62006654	AUR62009316	AUR62002965	AUR62020932	AUR62041087	AUR62018258
AUR62000654	AUR62030100	AUR62010837	AUR62027984	AUR62027150	AUR62034891
AUR62032057	AUR62012012	AUR62030402	AUR62014385	AUR62035052	AUR62024521
AUR62032190	AUR62023231	AUR62015362	AUR62029691	AUR62010080	AUR62040030
AUR62019401	AUR62033434	AUR62014773	AUR62009878	AUR62026083	AUR62004151
AUR62014569	AUR62013636	AUR62005089	AUR62003778	AUR62038092	AUR62016274
AUR62035793	AUR62043068	AUR62014948	AUR62015995	AUR62034565	AUR62022674
AUR62025162	AUR62014274	AUR62002758	AUR62004087	AUR62042630	AUR62011269
AUR62010951	AUR62037602	AUR62032149	AUR62039905	AUR62008092	AUR62002404
AUR62032298	AUR62013460	AUR62010879	AUR62041850	AUR62015986	AUR62023790
AUR62028695	AUR62015503	AUR62010472	AUR62002945	AUR62027596	AUR62032748
AUR62002083	AUR62001445	AUR62015162	AUR62023574	AUR62033065	AUR62043372
AUR62014480	AUR62031811	AUR62004673	AUR62004493	AUR62017140	AUR62029083
AUR62036550	AUR62026689	AUR62001950	AUR62013771	AUR62042138	AUR62024822
AUR62012881	AUR62034940	AUR62002436	AUR62005289	AUR62026677	AUR62031943
AUR62010063	AUR62015624	AUR62030074	AUR62021777	AUR62010871	AUR62016502
AUR62023985	AUR62026189	AUR62044081	AUR62020235	AUR62014693	AUR62011674
AUR62033046	AUR62025532	AUR62009808	AUR62036100	AUR62019187	AUR62041669
AUR62005613	AUR62026165	AUR62044038	AUR62034491	AUR62032034	AUR62026559
AUR62016936	AUR62006571	AUR62037644	AUR62003895	AUR62042766	AUR62028855
AUR62032277	AUR62026094	AUR62041356	AUR62028909	AUR62016760	AUR62033931
AUR62028332	AUR62001331	AUR62005790	AUR62013392	AUR62041213	AUR62026289
AUR62029295	AUR62036426	AUR62009218	AUR62024903	AUR62004978	AUR62040531
AUR62025613	AUR62008073	AUR62034168	AUR62024902	AUR62036684	AUR62018474
AUR62043501	AUR62041692	AUR62001666	AUR62019839	AUR62040991	AUR62044608
AUR62039278	AUR62030712	AUR62023949	AUR62027392	AUR62006498	AUR62013429
AUR62035469	AUR62021842	AUR62037041	AUR62023848	AUR62037316	AUR62024278
AUR62029860	AUR62020082	AUR62040640	AUR62043712	AUR62032908	AUR62016798
AUR62040971	AUR62005391	AUR62006702	AUR62010833	AUR62036219	AUR62040959
AUR62006162	AUR62032024	AUR62032844	AUR62028518	AUR62029684	AUR62010585
AUR62031327	AUR62016922	AUR62002850	AUR62034797	AUR62017695	AUR62003498
AUR62010510	AUR62024387	AUR62015747	AUR62038500	AUR62010642	AUR62005628
AUR62043749	AUR62003031	AUR62011931	AUR62017370	AUR62005570	AUR62002257
AUR62025349	AUR62003488	AUR62033887	AUR62002519	AUR62018517	AUR62019286
AUR62017172	AUR62014517	AUR62014161	AUR62026302	AUR62017025	AUR62030755
AUR62018456	AUR62010616	AUR62044162	AUR62000690	AUR62020871	AUR62006423
AUR62015399	AUR62039876	AUR62026877	AUR62024755	AUR62035340	AUR62018032
AUR62042905	AUR62026459	AUR62029217	AUR62032908	AUR62029805	AUR62043866
AUR62017300	AUR62010665	AUR62034227	AUR62034062	AUR62014950	AUR62026359
AUR62031804	AUR62013348	AUR62024195	AUR62026121	AUR62019040	AUR62017437
AUR62007978	AUR62012404	AUR62043735	AUR62041406	AUR62024903	AUR62040866
AUR62005830	AUR62000638	AUR62036834	AUR62037583	AUR62012147	AUR62000407
AUR62034525	AUR62035278	AUR62000054	AUR62041417	AUR62012618	AUR62034021
AUR62016416	AUR62007559	AUR62038817	AUR62003365	AUR62013596	AUR62011952
AUR62025153	AUR62021193	AUR62013104	AUR62029468	AUR62042499	AUR62012643
AUR62033828	AUR62009878	AUR62030021	AUR62026650	AUR62012526	AUR62042463
AUR62002755	AUR62037593	AUR62030183	AUR62028756	AUR62044221	AUR62041977
AUR62013111	AUR62022612	AUR62030111	AUR62013944	AUR62018787	AUR62023254
AUR62013725	AUR62025018	AUR62001296	AUR62026202	AUR62038911	AUR62012838
AUR62027281	AUR62021481	AUR62030174	AUR62026814	AUR62006357	AUR62002601
AUR62037482	AUR62022418	AUR62038098	AUR62009083	AUR62004186	AUR62009420
AUR62004350	AUR62037585	AUR62037604	AUR62033074	AUR62017653	AUR62004825
AUR62025614	AUR62009373	AUR62015617	AUR62007010	AUR62023235	AUR62010159
AUR62022573	AUR62001408	AUR62002921	AUR62019083	AUR62004369	AUR62000958
AUR62015048	AUR62013251	AUR62035872	AUR62044314	AUR62015408	AUR62002706
AUR62029665	AUR62033050	AUR62028617	AUR62033543	AUR62030455	AUR62042761
AUR62031420	AUR62006453	AUR62032492	AUR62040621	AUR62033587	AUR62034134
AUR62035869	AUR62010397	AUR62011854	AUR62039017	AUR62017679	AUR62034132
AUR62035508	AUR62037263	AUR62021255	AUR62001988	AUR62001494	AUR62023906
AUR62035280	AUR62037440	AUR62005309	AUR62015266	AUR62007166	AUR62037685
AUR62041965	AUR62000825	AUR62023475	AUR62022339	AUR62034979	AUR62020694
AUR62029353	AUR62038819	AUR62005525	AUR62011409	AUR62033887	AUR62003571
AUR62014325	AUR62020384	AUR62022059	AUR62041769	AUR62033971	AUR62042191
AUR62016517	AUR62039544	AUR62043932	AUR62016380	AUR62009866	AUR62000790
AUR62016664	AUR62010469	AUR62009163	AUR62006011	AUR62000601	AUR62026676
AUR62006087	AUR62021524	AUR62042575	AUR62013612	AUR62037644	AUR62004729
AUR62040199	AUR62037405	AUR62002857	AUR62016820	AUR62043998	AUR62020716
AUR62043050	AUR62042291	AUR62004542	AUR62013515	AUR62014746	AUR62009977
AUR62027815	AUR62012652	AUR62040961	AUR62014551	AUR62022658	AUR62032505
AUR62020533	AUR62003555	AUR62001645	AUR62007161	AUR62035248	AUR62032764
AUR62022290	AUR62008958	AUR62012984	AUR62002962	AUR62026568	AUR62000092
AUR62000634	AUR62011608	AUR62008354	AUR62001377	AUR62008705	AUR62006279
AUR62000798	AUR62013208	AUR62013333	AUR62007518	AUR62027960	AUR62017638
AUR62027897	AUR62009575	AUR62025128	AUR62033168	AUR62032346	AUR62033469
AUR62030055	AUR62022658	AUR62000327	AUR62036319	AUR62015542	AUR62013127
AUR62003491	AUR62020804	AUR62028894	AUR62017356	AUR62002167	AUR62025658
AUR62002874	AUR62032584	AUR62015119	AUR62010469	AUR62025128	AUR62027818
AUR62024037	AUR62036379	AUR62039754	AUR62033005	AUR62024897	AUR62030098
AUR62022903	AUR62040892	AUR62036162	AUR62001598	AUR62005529	AUR62009900
AUR62021820	AUR62002297	AUR62003093	AUR62000998	AUR62024612	AUR62028318
AUR62037540	AUR62009394	AUR62002251	AUR62008827	AUR62024517	AUR62032719
AUR62025222	AUR62040761	AUR62014000	AUR62021171	AUR62006212	AUR62020052
AUR62036067	AUR62040545	AUR62005715	AUR62038957	AUR62021336	AUR62042630
AUR62029087	AUR62030255	AUR62009152	AUR62022329	AUR62003498	AUR62032533
AUR62000745	AUR62013839	AUR62015290	AUR62003485	AUR62007354	AUR62037128
AUR62042257	AUR62040799	AUR62037614	AUR62038410	AUR62034981	AUR62039368
AUR62043092	AUR62034575	AUR62009656	AUR62029226	AUR62002761	AUR62042319
AUR62040369	AUR62002931	AUR62025818	AUR62028794	AUR62010028	AUR62018801
AUR62002344	AUR62035670	AUR62000707	AUR62005907	AUR62027243	AUR62008214
AUR62030871	AUR62009452	AUR62005869	AUR62044393	AUR62037142	AUR62021150
AUR62042472	AUR62027493	AUR62020768	AUR62001615	AUR62030416	AUR62028612
AUR62009072	AUR62039594	AUR62039176	AUR62006939	AUR62005645	AUR62025751
AUR62043169	AUR62026361	AUR62013559	AUR62013072	AUR62040170	AUR62041639
AUR62014366	AUR62009384	AUR62024655	AUR62033270	AUR62044657	AUR62006499
AUR62014834	AUR62027811	AUR62035642	AUR62018663	AUR62042412	AUR62041180
AUR62040698	AUR62027366	AUR62026963	AUR62035851	AUR62003459	AUR62031928
AUR62034526	AUR62001454	AUR62038540	AUR62040460	AUR62039102	AUR62015048
AUR62040849	AUR62023794	AUR62004391	AUR62038744	AUR62014100	AUR62007282
AUR62032366	AUR62010607	AUR62015868	AUR62013639	AUR62029809	AUR62019813
AUR62038377	AUR62039819	AUR62036003	AUR62017793	AUR62038883	AUR62002348
AUR62017297	AUR62024883	AUR62020517	AUR62012930	AUR62011767	AUR62035823
AUR62020873	AUR62023008	AUR62034698	AUR62013381	AUR62014525	AUR62042494
AUR62036899	AUR62043766	AUR62016425	AUR62006845	AUR62032622	AUR62038934
AUR62007915	AUR62008763	AUR62030289	AUR62035948	AUR62026735	AUR62038486
AUR62007391	AUR62021518	AUR62017998	AUR62019242	AUR62025543	AUR62037160
AUR62025436	AUR62010934	AUR62021582	AUR62033039	AUR62039306	AUR62026677
AUR62028641	AUR62017520	AUR62040652	AUR62024806	AUR62035661	AUR62016357
AUR62037728	AUR62043072	AUR62015096	AUR62036195	AUR62017522	AUR62021139
AUR62040256	AUR62006522	AUR62040125	AUR62003080	AUR62014758	AUR62036623
AUR62040460	AUR62030743	AUR62041262	AUR62001869	AUR62035978	AUR62006786
AUR62027859	AUR62026366	AUR62006003	AUR62022754	AUR62038812	AUR62002612
AUR62037625	AUR62033147	AUR62010851	AUR62002640	AUR62028319	AUR62009426
AUR62042710	AUR62029011	AUR62023274	AUR62019203	AUR62024972	AUR62043840
AUR62019764	AUR62019366	AUR62035586	AUR62042530	AUR62024384	AUR62027349
AUR62031592	AUR62004531	AUR62029100	AUR62029227	AUR62014997	AUR62017422
AUR62012466	AUR62016450	AUR62015013	AUR62004005	AUR62006318	AUR62014546
AUR62003547	AUR62036713	AUR62028068	AUR62029306	AUR62021322	AUR62027863
AUR62002607	AUR62025124	AUR62034004	AUR62009337	AUR62033995	AUR62001194
AUR62027873	AUR62027474	AUR62015397	AUR62003902	AUR62001549	AUR62023016
AUR62032070	AUR62002662	AUR62028262	AUR62000308	AUR62005089	AUR62008228
AUR62011282	AUR62010663	AUR62038613	AUR62040153	AUR62006903	AUR62029703
AUR62015922	AUR62019744	AUR62013093	AUR62010292	AUR62035318	AUR62027791
AUR62021879	AUR62015983	AUR62004378	AUR62018008	AUR62014948	AUR62013789
AUR62010418	AUR62020722	AUR62020196	AUR62022460	AUR62003382	AUR62041711
AUR62018004	AUR62042246	AUR62019796	AUR62017938	AUR62028747	AUR62010458
AUR62002688	AUR62036772	AUR62009000	AUR62018075	AUR62014798	AUR62011873
AUR62035851	AUR62043555	AUR62011252	AUR62016203	AUR62004378	AUR62035102
AUR62015605	AUR62029440	AUR62032634	AUR62039849	AUR62022598	AUR62021581
AUR62021373	AUR62024400	AUR62029558	AUR62015923	AUR62003555	AUR62026788
AUR62038744	AUR62044289	AUR62040031	AUR62032714	AUR62013409	AUR62016844
AUR62037785	AUR62042772	AUR62026542	AUR62015178	AUR62020842	AUR62037404
AUR62005363	AUR62009175	AUR62031972	AUR62004992	AUR62004053	AUR62003110
AUR62032109	AUR62023296	AUR62036558	AUR62030341	AUR62012322	AUR62024849
AUR62026128	AUR62042514	AUR62042908	AUR62003584	AUR62041379	AUR62038611
AUR62022747	AUR62025177	AUR62037687	AUR62038573	AUR62012965	AUR62007027
AUR62020514	AUR62014635	AUR62039828	AUR62020360	AUR62029200	AUR62007869
AUR62018791	AUR62034637	AUR62033733	AUR62004736	AUR62038145	AUR62005220
AUR62035270	AUR62005460	AUR62042097	AUR62003671	AUR62043107	AUR62002987
AUR62022376	AUR62005700	AUR62016397	AUR62011629	AUR62026404	AUR62014470
AUR62017188	AUR62003241	AUR62040383	AUR62022430	AUR62034732	AUR62016784
AUR62034953	AUR62020121	AUR62034626	AUR62039306	AUR62043924	AUR62020906
AUR62013174	AUR62018931	AUR62014286	AUR62008677	AUR62012195	AUR62043224
AUR62040391	AUR62029864	AUR62020759	AUR62028302	AUR62036385	AUR62013056
AUR62024360	AUR62020764	AUR62040306	AUR62037781	AUR62005381	AUR62016713
AUR62035919	AUR62019480	AUR62040000	AUR62017626	AUR62041422	AUR62024630
AUR62012048	AUR62017970	AUR62015048	AUR62000693	AUR62004542	AUR62030956
AUR62030044	AUR62006582	AUR62019042	AUR62006879	AUR62009184	AUR62041052
AUR62004380	AUR62018512	AUR62041428	AUR62026034	AUR62025781	AUR62038657
AUR62012069	AUR62017535	AUR62024932	AUR62024444	AUR62020505	AUR62036106
AUR62041582	AUR62025563	AUR62022256	AUR62021563	AUR62030789	AUR62023367
AUR62026928	AUR62014925	AUR62004905	AUR62029631	AUR62013150	AUR62006129
AUR62038657	AUR62035219	AUR62005098	AUR62019068	AUR62000926	AUR62039472
AUR62014761	AUR62007731	AUR62021567	AUR62035037	AUR62011432	AUR62016549
AUR62026096	AUR62034851	AUR62017826	AUR62002590	AUR62011903	AUR62021994
AUR62024510	AUR62026542	AUR62043135	AUR62002023	AUR62044344	AUR62006295
AUR62014476	AUR62042392	AUR62012330	AUR62001978	AUR62001564	AUR62034216
AUR62024408	AUR62016320	AUR62005613	AUR62026238	AUR62007805	AUR62011037
AUR62015562	AUR62011504	AUR62005943	AUR62026098	AUR62006522	AUR62042829
AUR62010095	AUR62012102	AUR62017238	AUR62012193	AUR62013562	AUR62016922
AUR62017860	AUR62011335	AUR62028799	AUR62022037	AUR62042710	AUR62041497
AUR62003694	AUR62035266	AUR62034079	AUR62042379	AUR62034088	AUR62044036
AUR62002872	AUR62020159	AUR62014482	AUR62024447	AUR62004077	AUR62004582
AUR62034476	AUR62005419	AUR62041888	AUR62005508	AUR62011998	AUR62007592
AUR62043102	AUR62028939	AUR62033910	AUR62023732	AUR62016210	AUR62004610
AUR62011227	AUR62012891	AUR62029713	AUR62025937	AUR62029292	AUR62021620
AUR62040867	AUR62035560	AUR62013532	AUR62042953	AUR62014196	AUR62042202
AUR62005802	AUR62015837	AUR62012516	AUR62002141	AUR62014792	AUR62002256
AUR62015454	AUR62021187	AUR62018463	AUR62021167	AUR62020976	AUR62022332
AUR62042291	AUR62039839	AUR62029029	AUR62026983	AUR62017635	AUR62016569
AUR62020263	AUR62034105	AUR62016611	AUR62043620	AUR62037841	AUR62015964
AUR62039727	AUR62015432	AUR62002993	AUR62016624	AUR62030207	AUR62042023
AUR62002742	AUR62037958	AUR62003619	AUR62043446	AUR62015262	AUR62025121
AUR62009843	AUR62007328	AUR62035613	AUR62040911	AUR62019624	AUR62015130
AUR62036227	AUR62031445	AUR62031730	AUR62024089	AUR62013636	AUR62019865
AUR62009720	AUR62028693	AUR62034501	AUR62001228	AUR62004212	AUR62042229
AUR62006896	AUR62037949	AUR62027117	AUR62036448	AUR62033928	AUR62015326
AUR62037722	AUR62003041	AUR62001134	AUR62029221	AUR62026479	AUR62003302
AUR62013438	AUR62002708	AUR62029853	AUR62000849	AUR62022960	AUR62024998
AUR62034599	AUR62013301	AUR62018302	AUR62036802	AUR62018690	AUR62030587
AUR62017618	AUR62009791	AUR62005747	AUR62022278	AUR62019654	AUR62043149
AUR62017848	AUR62039486	AUR62034541	AUR62008339	AUR62042733	AUR62030373
AUR62005147	AUR62017046	AUR62023141	AUR62016844	AUR62033972	AUR62026633
AUR62027828	AUR62002910	AUR62025683	AUR62027524	AUR62036633	AUR62036130
AUR62029794	AUR62003690	AUR62011726	AUR62034240	AUR62029672	AUR62000243
AUR62029783	AUR62030837	AUR62005036	AUR62000967	AUR62025870	AUR62023580
AUR62004779	AUR62031155	AUR62006851	AUR62041364	AUR62005903	AUR62008545
AUR62038200	AUR62017798	AUR62044029	AUR62029517	AUR62040644	AUR62043265
AUR62020583	AUR62030248	AUR62030793	AUR62044506	AUR62009013	AUR62006815
AUR62009087	AUR62020354	AUR62036771	AUR62040528	AUR62012833	AUR62022506
AUR62027477	AUR62022477	AUR62003179	AUR62010839	AUR62018258	AUR62038830
AUR62034866	AUR62005217	AUR62035675	AUR62019855	AUR62025181	AUR62012601
AUR62023668	AUR62039989	AUR62041539	AUR62037830	AUR62027703	AUR62012597
AUR62004981	AUR62026230	AUR62011903	AUR62003547	AUR62005129	AUR62015414
AUR62037424	AUR62042978	AUR62029449	AUR62040178	AUR62022948	AUR62036033
AUR62039600	AUR62030588	AUR62007425	AUR62034438	AUR62004015	AUR62039626
AUR62005407	AUR62042967	AUR62019576	AUR62035265	AUR62007524	AUR62005130
AUR62012290	AUR62035538	AUR62029800	AUR62022553	AUR62001526	AUR62035516
AUR62010711	AUR62025311	AUR62011011	AUR62040176	AUR62032172	AUR62023070
AUR62037075	AUR62038102	AUR62002035	AUR62014027	AUR62000319	AUR62009388
AUR62035943	AUR62024517	AUR62033873	AUR62016046	AUR62031156	AUR62004390
AUR62012989	AUR62014616	AUR62016968	AUR62028516	AUR62026997	AUR62043275
AUR62012625	AUR62030813	AUR62000850	AUR62000200	AUR62032719	AUR62011943
AUR62024031	AUR62002144	AUR62042376	AUR62025255	AUR62033281	AUR62006577
AUR62040056	AUR62019418	AUR62044157	AUR62010679	AUR62030348	AUR62021950
AUR62001281	AUR62022657	AUR62004231	AUR62010670	AUR62003657	AUR62012652
AUR62040893	AUR62020976	AUR62012405	AUR62011254	AUR62028280	AUR62042587
AUR62036155	AUR62027347	AUR62014950	AUR62013448	AUR62041546	AUR62009415
AUR62029853	AUR62016395	AUR62010146	AUR62040714	AUR62002279	AUR62020221
AUR62000094	AUR62021522	AUR62038310	AUR62035965	AUR62001082	AUR62001615
AUR62007464	AUR62031152	AUR62014608	AUR62023025	AUR62040371	AUR62002116
AUR62043168	AUR62019152	AUR62035196	AUR62043355	AUR62038629	AUR62002701
AUR62007371	AUR62029485	AUR62036190	AUR62003705	AUR62027955	AUR62002101
AUR62030616	AUR62023761	AUR62023256	AUR62029149	AUR62010458	AUR62032436
AUR62039463	AUR62041648	AUR62044240	AUR62000429	AUR62028712	AUR62006601
AUR62003423	AUR62030953	AUR62044203	AUR62041742	AUR62021743	AUR62034699
AUR62032073	AUR62022378	AUR62034034	AUR62000485	AUR62013896	AUR62009163
AUR62043216	AUR62019822	AUR62026479	AUR62028058	AUR62044099	AUR62025773
AUR62003095	AUR62018202	AUR62006944	AUR62004828	AUR62031915	AUR62026365
AUR62039357	AUR62041239	AUR62004974	AUR62001732	AUR62018463	AUR62036515
AUR62042692	AUR62028437	AUR62034841	AUR62015247	AUR62029029	AUR62036917
AUR62017825	AUR62002612	AUR62034843	AUR62033906	AUR62003619	AUR62040497
AUR62024677	AUR62001586	AUR62005241	AUR62007846	AUR62002993	AUR62020841
AUR62042309	AUR62042120	AUR62029097	AUR62040240	AUR62036459	AUR62007092
AUR62001316	AUR62013929	AUR62008857	AUR62041166	AUR62005747	AUR62030314
AUR62022793	AUR62029694	AUR62011383	AUR62035877	AUR62018302	AUR62029372
AUR62020087	AUR62039426	AUR62026452	AUR62018070	AUR62034541	AUR62025860
AUR62033248	AUR62005886	AUR62036640	AUR62026955	AUR62011726	AUR62038996
AUR62026564	AUR62003416	AUR62039167	AUR62037692	AUR62025683	AUR62004231
AUR62043265	AUR62031350	AUR62012029	AUR62030621	AUR62037728	AUR62011261
AUR62025416	AUR62034920	AUR62004730	AUR62000187	AUR62005443	AUR62026472
AUR62022483	AUR62015063	AUR62039859	AUR62043178	AUR62038453	AUR62034086
AUR62041358	AUR62009045	AUR62026683	AUR62035261	AUR62036245	AUR62022224
AUR62003302	AUR62021972	AUR62010162	AUR62004245	AUR62016770	AUR62034890
AUR62021711	AUR62041755	AUR62002177	AUR62001572	AUR62007036	AUR62015178
AUR62006619	AUR62008310	AUR62025875	AUR62010959	AUR62039246	AUR62012641
AUR62004136	AUR62022492	AUR62016076	AUR62019977	AUR62021255	AUR62025176
AUR62001586	AUR62016441	AUR62023876	AUR62001445	AUR62031742	AUR62031024
AUR62010194	AUR62019607	AUR62028610	AUR62002539	AUR62030905	AUR62003976
AUR62028689	AUR62015121	AUR62028077	AUR62002294	AUR62032520	AUR62036309
AUR62038219	AUR62003487	AUR62012839	AUR62021488	AUR62038733	AUR62039652
AUR62022742	AUR62026304	AUR62010028	AUR62026809	AUR62041488	AUR62008623
AUR62001630	AUR62017004	AUR62017604	AUR62020381	AUR62027381	AUR62022210
AUR62012468	AUR62031764	AUR62013345	AUR62006787	AUR62020902	AUR62024683
AUR62040993	AUR62020620	AUR62019518	AUR62015069	AUR62004126	AUR62010263
AUR62031633	AUR62019251	AUR62009699	AUR62001314	AUR62010643	AUR62040739
AUR62033792	AUR62019033	AUR62001707	AUR62026190	AUR62019870	AUR62011840
AUR62036797	AUR62042408	AUR62020074	AUR62010133	AUR62023729	AUR62026089
AUR62005561	AUR62036159	AUR62023925	AUR62033810	AUR62031208	AUR62007014
AUR62031682	AUR62039365	AUR62020119	AUR62044218	AUR62006643	AUR62032572
AUR62042101	AUR62035242	AUR62020369	AUR62023071	AUR62028417	AUR62015525
AUR62000696	AUR62010235	AUR62009328	AUR62001733	AUR62038597	AUR62012339
AUR62004293	AUR62023454	AUR62036315	AUR62012490	AUR62042635	AUR62029122
AUR62003535	AUR62019343	AUR62044024	AUR62001656	AUR62002982	AUR62038227
AUR62033852	AUR62020191	AUR62037021	AUR62017970	AUR62011360	AUR62037311
AUR62021358	AUR62010586	AUR62007675	AUR62009685	AUR62034614	AUR62039201
AUR62039248	AUR62002463	AUR62016314	AUR62042597	AUR62000737	AUR62025026
AUR62008351	AUR62031599	AUR62016473	AUR62007422	AUR62040013	AUR62029706
AUR62037430	AUR62022681	AUR62011401	AUR62007503	AUR62004401	AUR62004477
AUR62030242	AUR62012936	AUR62012665	AUR62001501	AUR62023949	AUR62034244
AUR62019777	AUR62025258	AUR62018787	AUR62026715	AUR62011408	AUR62014303
AUR62041894	AUR62042022	AUR62014081	AUR62019813	AUR62020281	AUR62017342
AUR62025639	AUR62015627	AUR62012574	AUR62004510	AUR62013705	AUR62024957
AUR62027229	AUR62001781	AUR62003192	AUR62023572	AUR62004975	AUR62038194
AUR62009427	AUR62039124	AUR62031501	AUR62018382	AUR62008678	AUR62036583
AUR62005669	AUR62038720	AUR62043070	AUR62036425	AUR62038984	AUR62031587
AUR62043731	AUR62010065	AUR62032474	AUR62037924	AUR62026124	AUR62025112
AUR62018674	AUR62021272	AUR62025878	AUR62026196	AUR62021842	AUR62031235
AUR62015052	AUR62028669	AUR62024958	AUR62016133	AUR62022256	AUR62038168
AUR62002669	AUR62015730	AUR62038046	AUR62019401	AUR62022201	AUR62034325
AUR62031599	AUR62025123	AUR62026997	AUR62021182	AUR62018568	AUR62039983
AUR62013397	AUR62009972	AUR62017689	AUR62016911	AUR62014903	AUR62013320
AUR62003970	AUR62001812	AUR62039584	AUR62003393	AUR62020031	AUR62029159
AUR62032203	AUR62032896	AUR62042630	AUR62000633	AUR62016748	AUR62034974
AUR62031886	AUR62002909	AUR62032496	AUR62030424	AUR62024247	AUR62030047
AUR62029508	AUR62028850	AUR62015599	AUR62038667	AUR62015963	AUR62024742
AUR62015275	AUR62027885	AUR62044657	AUR62015149	AUR62026070	AUR62010154
AUR62036324	AUR62007510	AUR62007067	AUR62011298	AUR62009203	AUR62021273
AUR62003371	AUR62026793	AUR62005265	AUR62035913	AUR62041670	AUR62005605
AUR62010304	AUR62013526	AUR62017212	AUR62015964	AUR62025007	AUR62024251
AUR62035357	AUR62006042	AUR62027253	AUR62022055	AUR62034190	AUR62037445
AUR62029054	AUR62026752	AUR62000319	AUR62018576	AUR62000945	AUR62009859
AUR62020456	AUR62007618	AUR62017777	AUR62014423	AUR62034813	AUR62000504
AUR62038157	AUR62014128	AUR62019393	AUR62033334	AUR62004330	AUR62038553
AUR62025046	AUR62028356	AUR62002362	AUR62028195	AUR62041251	AUR62029785
AUR62001268	AUR62008082	AUR62003021	AUR62033267	AUR62014719	AUR62006545
AUR62039381	AUR62004708	AUR62025622	AUR62025678	AUR62032147	AUR62001304
AUR62042116	AUR62031032	AUR62028539	AUR62018530	AUR62018931	AUR62012740
AUR62021017	AUR62016341	AUR62003095	AUR62027700	AUR62013104	AUR62017908
AUR62029382	AUR62043207	AUR62030485	AUR62024895	AUR62033969	AUR62030621
AUR62000850	AUR62010224	AUR62011280	AUR62018791	AUR62015030	AUR62035173
AUR62001703	AUR62017682	AUR62031635	AUR62029471	AUR62037776	AUR62038246
AUR62004837	AUR62044655	AUR62036100	AUR62005590	AUR62026302	AUR62043779
AUR62011807	AUR62038200	AUR62013320	AUR62010700	AUR62009863	AUR62041300
AUR62005125	AUR62031470	AUR62040597	AUR62007326	AUR62041292	AUR62014286
AUR62015212	AUR62043106	AUR62040999	AUR62022594	AUR62013651	AUR62006522
AUR62004761	AUR62030836	AUR62019120	AUR62015437	AUR62009488	AUR62033084
AUR62017986	AUR62041295	AUR62004495	AUR62021811	AUR62020918	AUR62020593
AUR62039584	AUR62005314	AUR62019912	AUR62006654	AUR62031940	AUR62038313
AUR62041258	AUR62023316	AUR62040959	AUR62022080	AUR62008628	AUR62026592
AUR62029288	AUR62018753	AUR62020150	AUR62030338	AUR62011896	AUR62029900
AUR62004924	AUR62003173	AUR62004651	AUR62003599	AUR62026483	AUR62032367
AUR62040013	AUR62030354	AUR62010900	AUR62026959	AUR62012780	AUR62040656
AUR62042879	AUR62010643	AUR62038206	AUR62035017	AUR62023262	AUR62032714
AUR62006529	AUR62019060	AUR62029546	AUR62039023	AUR62035384	AUR62000927
AUR62040900	AUR62038947	AUR62038698	AUR62029315	AUR62026886	AUR62036817
AUR62027066	AUR62035881	AUR62043131	AUR62007417	AUR62028053	AUR62009519
AUR62008740	AUR62024563	AUR62024990	AUR62026485	AUR62033848	AUR62003078
AUR62025178	AUR62026905	AUR62037952	AUR62021843	AUR62001898	AUR62036699
AUR62019759	AUR62006978	AUR62043382	AUR62018977	AUR62012036	AUR62002312
AUR62023229	AUR62016998	AUR62037142	AUR62038256	AUR62039730	AUR62009799
AUR62015938	AUR62028320	AUR62032758	AUR62002326	AUR62012629	AUR62022598
AUR62029836	AUR62018580	AUR62003914	AUR62011341	AUR62003914	AUR62001437
AUR62008385	AUR62003656	AUR62036498	AUR62032493	AUR62041058	AUR62038576
AUR62020556	AUR62032473	AUR62002697	AUR62000978	AUR62011578	AUR62044346
AUR62006320	AUR62022404	AUR62018485	AUR62003403	AUR62027213	AUR62034227
AUR62007422	AUR62014930	AUR62039120	AUR62016357	AUR62007380	AUR62036152
AUR62021640	AUR62030541	AUR62041869	AUR62027096	AUR62043382	AUR62021220
AUR62004612	AUR62033939	AUR62012400	AUR62023428	AUR62009263	AUR62036628
AUR62023789	AUR62011362	AUR62010774	AUR62036029	AUR62001295	AUR62039529
AUR62002400	AUR62043218	AUR62011360	AUR62024208	AUR62033110	AUR62036316
AUR62043257	AUR62028026	AUR62015384	AUR62005635	AUR62023993	AUR62026335
AUR62020018	AUR62000137	AUR62041966	AUR62039047	AUR62007915	AUR62000339
AUR62041590	AUR62027928	AUR62010219	AUR62004271	AUR62030259	AUR62008703
AUR62035197	AUR62031286	AUR62025338	AUR62035447	AUR62000859	AUR62041111
AUR62023732	AUR62036546	AUR62015456	AUR62018748	AUR62000532	AUR62004558
AUR62026863	AUR62031141	AUR62029480	AUR62033545	AUR62012064	AUR62013381
AUR62032652	AUR62037747	AUR62004611	AUR62026102	AUR62024453	AUR62038990
AUR62006551	AUR62007459	AUR62019580	AUR62033328	AUR62028816	AUR62017947
AUR62009630	AUR62008057	AUR62002224	AUR62039632	AUR62035706	AUR62024453
AUR62001754	AUR62042489	AUR62038528	AUR62042106	AUR62021393	AUR62038935
AUR62006423	AUR62038595	AUR62041938	AUR62028574	AUR62038934	AUR62039886
AUR62022574	AUR62018687	AUR62023565	AUR62038767	AUR62027544	AUR62008594
AUR62009862	AUR62004327	AUR62024104	AUR62022102	AUR62031127	AUR62020708
AUR62022537	AUR62041975	AUR62027481	AUR62042073	AUR62030864	AUR62019404
AUR62044461	AUR62037387	AUR62008629	AUR62003534	AUR62027285	AUR62030686
AUR62026870	AUR62016900	AUR62032265	AUR62044734	AUR62009925	AUR62027151
AUR62015915	AUR62004615	AUR62016602	AUR62036661	AUR62021166	AUR62022751
AUR62000844	AUR62036514	AUR62037736	AUR62044629	AUR62006466	AUR62010346
AUR62016994	AUR62010987	AUR62018295	AUR62008313	AUR62039586	AUR62002393
AUR62036482	AUR62023964	AUR62000525	AUR62012373	AUR62035832	AUR62018517
AUR62001397	AUR62014941	AUR62025444	AUR62001257	AUR62006497	AUR62043154
AUR62016968	AUR62030545	AUR62025301	AUR62032762	AUR62023123	AUR62026532
AUR62005150	AUR62010756	AUR62033428	AUR62000038	AUR62016314	AUR62032963
AUR62005590	AUR62019349	AUR62000548	AUR62013530	AUR62031985	AUR62010471
AUR62005589	AUR62028632	AUR62028227	AUR62039746	AUR62009404	AUR62027164
AUR62018975	AUR62021106	AUR62002708	AUR62039374	AUR62037667	AUR62035249
AUR62030454	AUR62018004	AUR62034678	AUR62044104	AUR62007200	AUR62007754
AUR62037829	AUR62005361	AUR62005207	AUR62010235	AUR62042562	AUR62015448
AUR62040977	AUR62013391	AUR62011631	AUR62038323	AUR62035735	AUR62019189
AUR62030142	AUR62020606	AUR62036970	AUR62043914	AUR62015603	AUR62022094
AUR62038887	AUR62031668	AUR62002481	AUR62010320	AUR62038553	AUR62014924
AUR62010469	AUR62029954	AUR62035874	AUR62032519	AUR62011671	AUR62019138
AUR62021356	AUR62029449	AUR62039593	AUR62021395	AUR62038457	AUR62005762
AUR62018974	AUR62033735	AUR62018364	AUR62043304	AUR62020525	AUR62020803
AUR62006459	AUR62040348	AUR62032867	AUR62035647	AUR62036908	AUR62044751
AUR62028455	AUR62007508	AUR62014234	AUR62025250	AUR62039281	AUR62011934
AUR62029815	AUR62042946	AUR62010421	AUR62017941	AUR62018433	AUR62017819
AUR62009594	AUR62011427	AUR62027400	AUR62036891	AUR62021000	AUR62000798
AUR62003485	AUR62025805	AUR62032974	AUR62015086	AUR62039818	AUR62034781
AUR62008043	AUR62028796	AUR62009677	AUR62013438	AUR62020073	AUR62019234
AUR62030410	AUR62004211	AUR62006785	AUR62014733	AUR62026149	AUR62007650
AUR62040471	AUR62011341	AUR62002225	AUR62007254	AUR62022005	AUR62022787
AUR62032261	AUR62006445	AUR62011068	AUR62020607	AUR62002603	AUR62018931
AUR62028099	AUR62004488	AUR62003417	AUR62004826	AUR62043214	AUR62013801
AUR62040776	AUR62033873	AUR62041519	AUR62021681	AUR62037880	AUR62008159
AUR62041394	AUR62038326	AUR62008907	AUR62002393	AUR62002598	AUR62019239
AUR62021132	AUR62032808	AUR62030255	AUR62028555	AUR62011874	AUR62010290
AUR62044393	AUR62010836	AUR62036009	AUR62027371	AUR62030726	AUR62004782
AUR62003026	AUR62041514	AUR62000108	AUR62037350	AUR62040332	AUR62032012
AUR62003507	AUR62025192	AUR62034592	AUR62018170	AUR62042541	AUR62017695
AUR62043793	AUR62033887	AUR62043866	AUR62004919	AUR62027066	AUR62012350
AUR62043912	AUR62037021	AUR62040274	AUR62006162	AUR62023575	AUR62018696
AUR62043904	AUR62014950	AUR62040549	AUR62019187	AUR62019963	AUR62017824
AUR62036212	AUR62035648	AUR62018963	AUR62004760	AUR62033121	AUR62018986
AUR62009520	AUR62024903	AUR62010398	AUR62037493	AUR62014764	AUR62004498
AUR62037596	AUR62036881	AUR62029138	AUR62030615	AUR62024107	AUR62032359
AUR62000824	AUR62042694	AUR62001109	AUR62014988	AUR62035554	AUR62014853
AUR62003872	AUR62019655	AUR62032550	AUR62032669	AUR62011936	AUR62023395
AUR62033018	AUR62007036	AUR62006285	AUR62035376	AUR62010918	AUR62011136
AUR62016438	AUR62001366	AUR62026334	AUR62043498	AUR62009750	AUR62015194
AUR62022378	AUR62009653	AUR62027008	AUR62001858	AUR62014493	AUR62004081
AUR62020213	AUR62023908	AUR62016098	AUR62016021	AUR62015961	AUR62037796
AUR62034997	AUR62013748	AUR62026109	AUR62010531	AUR62005283	AUR62032370
AUR62010800	AUR62044571	AUR62027654	AUR62014399	AUR62017655	AUR62007264
AUR62017786	AUR62021712	AUR62013768	AUR62032258	AUR62038586	AUR62002556
AUR62042584	AUR62011867	AUR62030935	AUR62029414	AUR62000283	AUR62014422
AUR62039868	AUR62039374	AUR62009961	AUR62030195	AUR62004450	AUR62043255
AUR62025196	AUR62021099	AUR62005188	AUR62004186	AUR62024136	AUR62037350
AUR62017431	AUR62003058	AUR62000638	AUR62014361	AUR62011696	AUR62038112
AUR62018895	AUR62015511	AUR62042297	AUR62042724	AUR62024116	AUR62034953
AUR62043542	AUR62044508	AUR62001413	AUR62003427	AUR62005614	AUR62016478
AUR62029158	AUR62022037	AUR62001356	AUR62016130	AUR62010455	AUR62043283
AUR62024182	AUR62040376	AUR62033127	AUR62002947	AUR62023124	AUR62004314
AUR62027910	AUR62016564	AUR62009177	AUR62007915	AUR62021995	AUR62022793
AUR62041242	AUR62031856	AUR62014898	AUR62024759	AUR62025910	AUR62038957
AUR62009076	AUR62011432	AUR62032929	AUR62013598	AUR62015223	AUR62025543
AUR62014173	AUR62031864	AUR62006826	AUR62035523	AUR62002380	AUR62036788
AUR62038991	AUR62012498	AUR62023051	AUR62032265	AUR62023256	AUR62008666
AUR62013607	AUR62044239	AUR62011398	AUR62008343	AUR62037079	AUR62013493
AUR62020358	AUR62034265	AUR62006827	AUR62021754	AUR62020246	AUR62017522
AUR62001304	AUR62040579	AUR62016851	AUR62012907	AUR62023066	AUR62028883
AUR62027220	AUR62019155	AUR62003081	AUR62041692	AUR62039519	AUR62038454
AUR62005599	AUR62013223	AUR62002765	AUR62036226	AUR62013608	AUR62014630
AUR62007649	AUR62007081	AUR62033184	AUR62005943	AUR62009639	AUR62035917
AUR62029149	AUR62029506	AUR62021037	AUR62040697	AUR62000100	AUR62037395
AUR62029155	AUR62038367	AUR62030665	AUR62015092	AUR62018398	AUR62041674
AUR62010267	AUR62026595	AUR62010482	AUR62021211	AUR62007698	AUR62016022
AUR62038087	AUR62030535	AUR62001149	AUR62017549	AUR62012839	AUR62009660
AUR62018685	AUR62019315	AUR62006439	AUR62017160	AUR62010807	AUR62011113
AUR62012098	AUR62019250	AUR62001802	AUR62032468	AUR62043562	AUR62036905
AUR62032364	AUR62002210	AUR62040822	AUR62035469	AUR62040212	AUR62034950
AUR62034751	AUR62039584	AUR62033502	AUR62012360	AUR62027952	AUR62035949
AUR62004677	AUR62031973	AUR62014436	AUR62026548	AUR62001515	AUR62005830
AUR62025114	AUR62007641	AUR62034006	AUR62029371	AUR62029433	AUR62024759
AUR62014925	AUR62000102	AUR62010672	AUR62016294	AUR62028094	AUR62020192
AUR62022205	AUR62033006	AUR62023848	AUR62036454	AUR62008575	AUR62029492
AUR62031914	AUR62007453	AUR62028497	AUR62038611	AUR62018501	AUR62034143
AUR62015789	AUR62028680	AUR62026540	AUR62015216	AUR62041612	AUR62006318
AUR62011163	AUR62014859	AUR62006133	AUR62007839	AUR62018590	AUR62008976
AUR62000508	AUR62014536	AUR62044000	AUR62018975	AUR62010569	AUR62044490
AUR62011904	AUR62034950	AUR62002608	AUR62024733	AUR62009312	AUR62042431
AUR62031803	AUR62023896	AUR62004034	AUR62011199	AUR62036772	AUR62026224
AUR62007486	AUR62037192	AUR62040627	AUR62036106	AUR62028116	AUR62035843
AUR62002892	AUR62011049	AUR62032963	AUR62028126	AUR62010249	AUR62037879
AUR62004890	AUR62002012	AUR62037002	AUR62042853	AUR62019903	AUR62016493
AUR62013381	AUR62019352	AUR62044056	AUR62025396	AUR62037273	AUR62033330
AUR62002147	AUR62026064	AUR62036221	AUR62037973	AUR62002797	AUR62025480
AUR62026036	AUR62021722	AUR62008128	AUR62014058	AUR62001467	AUR62007420
AUR62016640	AUR62013652	AUR62031396	AUR62040497	AUR62002756	AUR62011818
AUR62024597	AUR62022435	AUR62006160	AUR62012592	AUR62036031	AUR62010330
AUR62004075	AUR62015316	AUR62026553	AUR62002872	AUR62027481	AUR62032741
AUR62028322	AUR62043693	AUR62019650	AUR62022004	AUR62013421	AUR62039170
AUR62028985	AUR62012252	AUR62035324	AUR62036614	AUR62016898	AUR62038522
AUR62031491	AUR62006711	AUR62000229	AUR62011894	AUR62009799	AUR62008093
AUR62012442	AUR62006712	AUR62013381	AUR62012601	AUR62018962	AUR62017046
AUR62039453	AUR62022885	AUR62000817	AUR62012597	AUR62009762	AUR62040403
AUR62000803	AUR62016617	AUR62028542	AUR62041619	AUR62024624	AUR62025801
AUR62008197	AUR62007447	AUR62007695	AUR62029827	AUR62034780	AUR62025842
AUR62020336	AUR62007716	AUR62013448	AUR62006964	AUR62041117	AUR62022875
AUR62014535	AUR62028505	AUR62004212	AUR62010399	AUR62036309	AUR62034805
AUR62016425	AUR62000731	AUR62013844	AUR62034115	AUR62010901	AUR62026191
AUR62008212	AUR62002438	AUR62010852	AUR62044638	AUR62025746	AUR62026967
AUR62015327	AUR62001472	AUR62017568	AUR62042104	AUR62027914	AUR62016382
AUR62013864	AUR62015813	AUR62035788	AUR62001810	AUR62013127	AUR62017340
AUR62019069	AUR62021639	AUR62041668	AUR62033576	AUR62024129	AUR62032925
AUR62002467	AUR62004719	AUR62038825	AUR62003315	AUR62018504	AUR62016947
AUR62038886	AUR62023957	AUR62037134	AUR62028055	AUR62013227	AUR62007477
AUR62008042	AUR62027499	AUR62012768	AUR62042781	AUR62022230	AUR62035135
AUR62036628	AUR62028131	AUR62041473	AUR62026644	AUR62030098	AUR62031166
AUR62037537	AUR62000714	AUR62029924	AUR62007450	AUR62006164	AUR62038682
AUR62001828	AUR62000372	AUR62000676	AUR62014669	AUR62014676	AUR62002487
AUR62006100	AUR62016287	AUR62040897	AUR62000106	AUR62005421	AUR62035460
AUR62032964	AUR62023412	AUR62006495	AUR62024504	AUR62001741	AUR62034797
AUR62022004	AUR62018155	AUR62006257	AUR62014469	AUR62017124	AUR62018011
AUR62011855	AUR62030525	AUR62036868	AUR62036020	AUR62014675	AUR62039502
AUR62039665	AUR62030907	AUR62032136	AUR62036434	AUR62001684	AUR62018097
AUR62003993	AUR62042266	AUR62020821	AUR62020504	AUR62002299	AUR62043139
AUR62011037	AUR62012746	AUR62014667	AUR62007813	AUR62023382	AUR62040196
AUR62033411	AUR62032851	AUR62000546	AUR62026793	AUR62040061	AUR62029032
AUR62009982	AUR62005245	AUR62030755	AUR62033314	AUR62040988	AUR62032202
AUR62043231	AUR62031093	AUR62031038	AUR62024261	AUR62024883	AUR62002761
AUR62002779	AUR62014918	AUR62038997	AUR62012656	AUR62022418	AUR62022135
AUR62032537	AUR62018389	AUR62038922	AUR62017448	AUR62022200	AUR62041750
AUR62037174	AUR62040196	AUR62028673	AUR62017715	AUR62025016	AUR62008154
AUR62013013	AUR62019432	AUR62028260	AUR62040802	AUR62006043	AUR62001609
AUR62044145	AUR62038886	AUR62041348	AUR62018667	AUR62015640	AUR62000114
AUR62018023	AUR62044358	AUR62038842	AUR62018301	AUR62018061	AUR62043021
AUR62018218	AUR62040664	AUR62026433	AUR62038857	AUR62038211	AUR62038700
AUR62015479	AUR62017451	AUR62013035	AUR62003450	AUR62002374	AUR62014125
AUR62003331	AUR62019702	AUR62009618	AUR62001187	AUR62009683	AUR62028467
AUR62030172	AUR62004053	AUR62019955	AUR62027457	AUR62030675	AUR62022412
AUR62014263	AUR62002145	AUR62007092	AUR62011905	AUR62043335	AUR62009170
AUR62005583	AUR62023768	AUR62033220	AUR62043604	AUR62044153	AUR62014033
AUR62029964	AUR62001684	AUR62008879	AUR62019311	AUR62023687	AUR62034240
AUR62033846	AUR62006833	AUR62004596	AUR62044434	AUR62020905	AUR62031770
AUR62035158	AUR62010336	AUR62027165	AUR62018316	AUR62002882	AUR62026830
AUR62042024	AUR62013548	AUR62010256	AUR62002435	AUR62020093	AUR62005074
AUR62037973	AUR62034565	AUR62025713	AUR62021988	AUR62013760	AUR62035235
AUR62015323	AUR62000229	AUR62016629	AUR62011978	AUR62040222	AUR62033737
AUR62014993	AUR62013483	AUR62035664	AUR62011403	AUR62035074	AUR62038027
AUR62012795	AUR62039669	AUR62003800	AUR62002458	AUR62023643	AUR62028299
AUR62012103	AUR62000717	AUR62026028	AUR62010002	AUR62033027	AUR62042652
AUR62001700	AUR62019451	AUR62013284	AUR62016610	AUR62000982	AUR62015385
AUR62008339	AUR62030990	AUR62037175	AUR62037661	AUR62040530	AUR62039476
AUR62038682	AUR62008419	AUR62025119	AUR62030255	AUR62002462	AUR62032525
AUR62041054	AUR62009013	AUR62011432	AUR62010951	AUR62039047	AUR62016889
AUR62016784	AUR62038829	AUR62030489	AUR62014252	AUR62030960	AUR62043374
AUR62017273	AUR62013333	AUR62030737	AUR62030200	AUR62041775	AUR62032250
AUR62034489	AUR62039808	AUR62027853	AUR62032788	AUR62005523	AUR62017199
AUR62015118	AUR62024613	AUR62011281	AUR62038394	AUR62043374	AUR62011153
AUR62017916	AUR62023090	AUR62041126	AUR62035944	AUR62001914	AUR62019070
AUR62026202	AUR62025622	AUR62006266	AUR62040192	AUR62000501	AUR62021708
AUR62021000	AUR62001621	AUR62004881	AUR62029194	AUR62014205	AUR62013286
AUR62006476	AUR62024120	AUR62001588	AUR62031804	AUR62030992	AUR62003042
AUR62022020	AUR62012029	AUR62003898	AUR62017435	AUR62023153	AUR62007166
AUR62005873	AUR62040090	AUR62013493	AUR62012207	AUR62003558	AUR62001922
AUR62017207	AUR62000835	AUR62033065	AUR62012344	AUR62014952	AUR62002565
AUR62004877	AUR62027007	AUR62023244	AUR62022990	AUR62044253	AUR62029987
AUR62026198	AUR62035327	AUR62034669	AUR62040081	AUR62031753	AUR62029410
AUR62022286	AUR62030704	AUR62032810	AUR62018967	AUR62012811	AUR62033006
AUR62038560	AUR62037311	AUR62021020	AUR62024484	AUR62023272	AUR62001541
AUR62025101	AUR62016614	AUR62025725	AUR62039449	AUR62000278	AUR62015922
AUR62015013	AUR62012299	AUR62006939	AUR62042043	AUR62012749	AUR62005688
AUR62028683	AUR62024193	AUR62043984	AUR62033458	AUR62028774	AUR62043872
AUR62002484	AUR62016350	AUR62041263	AUR62035512	AUR62014142	AUR62025404
AUR62024399	AUR62010969	AUR62021733	AUR62027414	AUR62040395	AUR62005996
AUR62023021	AUR62041702	AUR62028790	AUR62014077	AUR62020693	AUR62016538
AUR62006475	AUR62024902	AUR62014528	AUR62015938	AUR62015924	AUR62032097
AUR62028459	AUR62040987	AUR62035968	AUR62029021	AUR62024500	AUR62005099
AUR62021697	AUR62017868	AUR62041757	AUR62024753	AUR62026086	AUR62013355
AUR62028969	AUR62022570	AUR62023656	AUR62036841	AUR62006882	AUR62038278
AUR62012301	AUR62016429	AUR62025185	AUR62010317	AUR62006048	AUR62037437
AUR62035538	AUR62009813	AUR62019173	AUR62044014	AUR62042382	AUR62034807
AUR62016992	AUR62027206	AUR62038633	AUR62021111	AUR62038996	AUR62006516
AUR62032568	AUR62018395	AUR62004796	AUR62010782	AUR62017320	AUR62034946
AUR62033374	AUR62030263	AUR62029337	AUR62036130	AUR62032559	AUR62026393
AUR62017685	AUR62028454	AUR62004784	AUR62036208	AUR62014799	AUR62032038
AUR62009619	AUR62034022	AUR62000806	AUR62041870	AUR62016990	AUR62018998
AUR62019163	AUR62030207	AUR62042693	AUR62005859	AUR62036740	AUR62006730
AUR62041977	AUR62038750	AUR62035680	AUR62000634	AUR62036621	AUR62029306
AUR62018672	AUR62022960	AUR62014791	AUR62024037	AUR62008419	AUR62034698
AUR62043859	AUR62016022	AUR62034246	AUR62025169	AUR62043774	AUR62023140
AUR62022263	AUR62013446	AUR62037297	AUR62007973	AUR62042954	AUR62032537
AUR62041550	AUR62016172	AUR62009155	AUR62009926	AUR62012704	AUR62025622
AUR62007081	AUR62039663	AUR62018892	AUR62006110	AUR62019729	AUR62033259
AUR62032693	AUR62035390	AUR62029036	AUR62009851	AUR62024642	AUR62031255
AUR62037145	AUR62038797	AUR62001573	AUR62022352	AUR62009152	AUR62001082
AUR62032009	AUR62018243	AUR62023587	AUR62039868	AUR62014999	AUR62037027
AUR62041502	AUR62032762	AUR62015572	AUR62033533	AUR62005884	AUR62006194
AUR62018478	AUR62023798	AUR62025404	AUR62029874	AUR62002706	AUR62030442
AUR62015447	AUR62026129	AUR62039149	AUR62029689	AUR62039053	AUR62011589
AUR62041997	AUR62025130	AUR62007759	AUR62029123	AUR62025619	AUR62002450
AUR62002830	AUR62015626	AUR62021519	AUR62015392	AUR62006065	AUR62042084
AUR62039157	AUR62032688	AUR62038522	AUR62012491	AUR62010480	AUR62021561
AUR62020345	AUR62044530	AUR62037699	AUR62037433	AUR62016220	AUR62029716
AUR62014315	AUR62041207	AUR62028215	AUR62016495	AUR62037005	AUR62042697
AUR62019056	AUR62003546	AUR62027164	AUR62026235	AUR62041037	AUR62030593
AUR62039031	AUR62003874	AUR62008978	AUR62010583	AUR62019580	AUR62013812
AUR62008343	AUR62021938	AUR62025720	AUR62043256	AUR62038465	AUR62004398
AUR62021754	AUR62043466	AUR62002612	AUR62009219	AUR62038698	AUR62031636
AUR62040902	AUR62025250	AUR62010573	AUR62030617	AUR62015048	AUR62017205
AUR62025312	AUR62029063	AUR62042120	AUR62025264	AUR62039414	AUR62005371
AUR62021199	AUR62018767	AUR62023667	AUR62031035	AUR62003107	AUR62031023
AUR62015992	AUR62026987	AUR62023556	AUR62031368	AUR62003800	AUR62012526
AUR62025790	AUR62003140	AUR62031480	AUR62036818	AUR62004906	AUR62017503
AUR62036131	AUR62039674	AUR62020399	AUR62011159	AUR62011269	AUR62007370
AUR62002510	AUR62026897	AUR62033282	AUR62008557	AUR62006926	AUR62043603
AUR62021230	AUR62018653	AUR62036687	AUR62007535	AUR62037332	AUR62021843
AUR62008058	AUR62033811	AUR62032908	AUR62020807	AUR62003643	AUR62007569
AUR62023158	AUR62034431	AUR62015328	AUR62007112	AUR62024623	AUR62038256
AUR62020093	AUR62010608	AUR62023382	AUR62017463	AUR62041126	AUR62001548
AUR62029059	AUR62017755	AUR62030789	AUR62027351	AUR62000944	AUR62001114
AUR62015086	AUR62015388	AUR62030051	AUR62029051	AUR62031278	AUR62029631
AUR62021986	AUR62044197	AUR62007871	AUR62009089	AUR62021019	AUR62021065
AUR62033133	AUR62035523	AUR62031481	AUR62030206	AUR62015602	AUR62043501
AUR62031237	AUR62023824	AUR62011108	AUR62043646	AUR62017205	AUR62025613
AUR62012668	AUR62013248	AUR62040440	AUR62037691	AUR62014731	AUR62017061
AUR62027850	AUR62005708	AUR62003527	AUR62009960	AUR62022261	AUR62007893
AUR62019009	AUR62019201	AUR62014644	AUR62028421	AUR62005417	AUR62040438
AUR62031439	AUR62022598	AUR62028426	AUR62007233	AUR62010635	AUR62036904
AUR62008753	AUR62022251	AUR62040222	AUR62004668	AUR62013481	AUR62024104
AUR62041092	AUR62039818	AUR62007908	AUR62005363	AUR62017568	AUR62028349
AUR62025563	AUR62037173	AUR62034358	AUR62011550	AUR62028203	AUR62042733
AUR62018712	AUR62036059	AUR62017960	AUR62032632	AUR62016141	AUR62039535
AUR62033559	AUR62027300	AUR62011491	AUR62000332	AUR62021831	AUR62033133
AUR62027029	AUR62000385	AUR62037443	AUR62017986	AUR62014930	AUR62040484
AUR62024621	AUR62002415	AUR62006465	AUR62043139	AUR62038960	AUR62039181
AUR62035009	AUR62042381	AUR62027834	AUR62041720	AUR62039844	AUR62035709
AUR62031584	AUR62028306	AUR62010110	AUR62023388	AUR62003916	AUR62032780
AUR62012460	AUR62008927	AUR62024119	AUR62030064	AUR62028936	AUR62020902
AUR62000984	AUR62013041	AUR62010080	AUR62011818	AUR62002904	AUR62022068
AUR62000534	AUR62010050	AUR62013123	AUR62043153	AUR62033787	AUR62029194
AUR62012745	AUR62022794	AUR62012469	AUR62026818	AUR62016564	AUR62020017
AUR62032374	AUR62008040	AUR62001398	AUR62006999	AUR62041708	AUR62040863
AUR62041505	AUR62016899	AUR62015327	AUR62000644	AUR62043393	AUR62016413
AUR62040014	AUR62024855	AUR62012009	AUR62012525	AUR62015672	AUR62000881
AUR62009721	AUR62000581	AUR62032572	AUR62029323	AUR62027570	AUR62009970
AUR62014667	AUR62039014	AUR62039667	AUR62009607	AUR62037395	AUR62032586
AUR62043446	AUR62040414	AUR62008955	AUR62030557	AUR62009904	AUR62034203
AUR62002915	AUR62039012	AUR62029364	AUR62022727	AUR62034719	AUR62013309
AUR62043193	AUR62028226	AUR62033023	AUR62009388	AUR62020782	AUR62025598
AUR62011007	AUR62019605	AUR62042659	AUR62023012	AUR62037952	AUR62031334
AUR62001819	AUR62014651	AUR62004794	AUR62030070	AUR62004461	AUR62040490
AUR62019806	AUR62025060	AUR62008064	AUR62016320	AUR62028461	AUR62015097
AUR62008504	AUR62037281	AUR62035983	AUR62008647	AUR62037240	AUR62038614
AUR62019011	AUR62035593	AUR62022077	AUR62013163	AUR62042552	AUR62030824
AUR62028613	AUR62004736	AUR62031832	AUR62024928	AUR62012745	AUR62026985
AUR62029414	AUR62037987	AUR62030948	AUR62007719	AUR62006408	AUR62031288
AUR62013049	AUR62036540	AUR62030560	AUR62041854	AUR62002900	AUR62037566
AUR62017260	AUR62021721	AUR62025466	AUR62032081	AUR62040549	AUR62043317
AUR62027256	AUR62001515	AUR62015326	AUR62043231	AUR62006114	AUR62030291
AUR62005164	AUR62042241	AUR62008720	AUR62001130	AUR62030134	AUR62004153
AUR62038418	AUR62008142	AUR62009013	AUR62006619	AUR62018840	AUR62000251
AUR62038392	AUR62026784	AUR62008282	AUR62014277	AUR62022321	AUR62032878
AUR62037922	AUR62017365	AUR62014117	AUR62000168	AUR62014548	AUR62015223
AUR62036363	AUR62000318	AUR62002966	AUR62003408	AUR62007177	AUR62042214
AUR62008747	AUR62017172	AUR62010205	AUR62024205	AUR62028121	AUR62038394
AUR62040994	AUR62017862	AUR62027529	AUR62042423	AUR62040452	AUR62021974
AUR62029618	AUR62001228	AUR62030165	AUR62032391	AUR62041556	AUR62016769
AUR62012324	AUR62010889	AUR62032214	AUR62000777	AUR62000037	AUR62011290
AUR62022966	AUR62042063	AUR62001995	AUR62016734	AUR62007981	AUR62029100
AUR62023025	AUR62030739	AUR62016079	AUR62023522	AUR62025900	AUR62024909
AUR62043355	AUR62033464	AUR62032859	AUR62031370	AUR62034008	AUR62030633
AUR62025765	AUR62035445	AUR62041975	AUR62001323	AUR62002050	AUR62002562
AUR62038883	AUR62015958	AUR62022983	AUR62042820	AUR62015437	AUR62042738
AUR62001821	AUR62018784	AUR62030574	AUR62032261	AUR62003164	AUR62026877
AUR62011369	AUR62019242	AUR62027791	AUR62012370	AUR62041733	AUR62035687
AUR62035037	AUR62026034	AUR62021210	AUR62001507	AUR62029231	AUR62003874
AUR62029673	AUR62038788	AUR62002979	AUR62012915	AUR62026391	AUR62002583
AUR62013110	AUR62002679	AUR62040081	AUR62001341	AUR62042202	AUR62036135
AUR62031819	AUR62024444	AUR62018700	AUR62037129	AUR62024549	AUR62044165
AUR62029138	AUR62041227	AUR62034658	AUR62025789	AUR62011213	AUR62005095
AUR62010115	AUR62020108	AUR62019314	AUR62043081	AUR62004137	AUR62035423
AUR62000792	AUR62017965	AUR62012593	AUR62014997	AUR62038508	AUR62001356
AUR62016351	AUR62042133	AUR62040324	AUR62013820	AUR62016031	AUR62031953
AUR62026038	AUR62007012	AUR62018034	AUR62026408	AUR62001196	AUR62019383
AUR62033259	AUR62028891	AUR62006859	AUR62010955	AUR62005166	AUR62004256
AUR62038011	AUR62030196	AUR62011896	AUR62032223	AUR62035872	AUR62024678
AUR62002590	AUR62005447	AUR62029689	AUR62031472	AUR62012643	AUR62013571
AUR62036062	AUR62023080	AUR62029122	AUR62027425	AUR62030755	AUR62000478
AUR62029046	AUR62012555	AUR62015889	AUR62027816	AUR62033670	AUR62003301
AUR62029323	AUR62026051	AUR62025530	AUR62043812	AUR62029966	AUR62037090
AUR62002089	AUR62023610	AUR62034270	AUR62007031	AUR62001802	AUR62014993
AUR62039359	AUR62014983	AUR62039223	AUR62016328	AUR62033623	AUR62019910
AUR62041802	AUR62007340	AUR62033225	AUR62009773	AUR62018097	AUR62030552
AUR62042056	AUR62011097	AUR62024772	AUR62000044	AUR62007286	AUR62030975
AUR62022507	AUR62044467	AUR62013120	AUR62032646	AUR62025839	AUR62037254
AUR62042807	AUR62008119	AUR62031652	AUR62022783	AUR62027468	AUR62022102
AUR62015852	AUR62008644	AUR62012527	AUR62002943	AUR62029531	AUR62009685
AUR62036013	AUR62023342	AUR62015115	AUR62007734	AUR62022984	AUR62017484
AUR62041840	AUR62028009	AUR62039629	AUR62028090	AUR62012340	AUR62004091
AUR62031175	AUR62028010	AUR62007389	AUR62042439	AUR62002601	AUR62021785
AUR62022178	AUR62018659	AUR62012035	AUR62029438	AUR62031852	AUR62004840
AUR62020989	AUR62037548	AUR62011957	AUR62028461	AUR62037976	AUR62020209
AUR62003895	AUR62044755	AUR62037982	AUR62034359	AUR62005199	AUR62013515
AUR62018531	AUR62017767	AUR62035660	AUR62006806	AUR62042317	AUR62012629
AUR62020886	AUR62003277	AUR62039137	AUR62021302	AUR62026542	AUR62003218
AUR62036461	AUR62008594	AUR62023584	AUR62036408	AUR62029179	AUR62034841
AUR62012531	AUR62009838	AUR62036633	AUR62022225	AUR62025802	AUR62044370
AUR62041855	AUR62019658	AUR62001467	AUR62038995	AUR62014706	AUR62022030
AUR62030530	AUR62022183	AUR62015365	AUR62032751	AUR62032222	AUR62033199
AUR62041166	AUR62023853	AUR62041827	AUR62043809	AUR62037836	AUR62019164
AUR62024171	AUR62038458	AUR62036885	AUR62022943	AUR62030260	AUR62033388
AUR62029797	AUR62002335	AUR62013346	AUR62002269	AUR62027700	AUR62006122
AUR62010444	AUR62024463	AUR62029569	AUR62016163	AUR62008507	AUR62010332
AUR62023333	AUR62038528	AUR62022012	AUR62009626	AUR62000488	AUR62040580
AUR62037171	AUR62020383	AUR62007182	AUR62019621	AUR62032898	AUR62007914
AUR62000131	AUR62029975	AUR62036655	AUR62029536	AUR62034590	AUR62002426
AUR62017145	AUR62037667	AUR62031166	AUR62002040	AUR62010449	AUR62041999
AUR62012344	AUR62025463	AUR62042269	AUR62032794	AUR62036882	AUR62041125
AUR62022990	AUR62009712	AUR62032064	AUR62034489	AUR62041471	AUR62026432
AUR62005508	AUR62011551	AUR62020525	AUR62003757	AUR62028123	AUR62002278
AUR62007207	AUR62021394	AUR62021468	AUR62013033	AUR62009898	AUR62000654
AUR62016821	AUR62017711	AUR62036592	AUR62020617	AUR62033220	AUR62041733
AUR62012714	AUR62012716	AUR62024498	AUR62029257	AUR62000847	AUR62003108
AUR62010852	AUR62026676	AUR62002297	AUR62039216	AUR62019009	AUR62005293
AUR62030935	AUR62019641	AUR62022249	AUR62039217	AUR62034134	AUR62029062
AUR62035857	AUR62024234	AUR62007989	AUR62038687	AUR62034132	AUR62036365
AUR62022260	AUR62012033	AUR62008092	AUR62008523	AUR62014168	AUR62038751
AUR62031720	AUR62004342	AUR62018767	AUR62032096	AUR62007840	AUR62040151
AUR62005727	AUR62034839	AUR62005245	AUR62024423	AUR62009868	AUR62036059
AUR62028833	AUR62000267	AUR62008219	AUR62027880	AUR62019314	AUR62004099
AUR62026241	AUR62010679	AUR62013421	AUR62017857	AUR62002116	AUR62004774
AUR62031953	AUR62002246	AUR62004233	AUR62024454	AUR62034399	AUR62026793
AUR62020457	AUR62002606	AUR62020134	AUR62037627	AUR62044508	AUR62036478
AUR62026451	AUR62005317	AUR62029161	AUR62010770	AUR62039194	AUR62009547
AUR62000533	AUR62024076	AUR62043159	AUR62043010	AUR62019377	AUR62009126
AUR62040931	AUR62035384	AUR62022873	AUR62041639	AUR62022631	AUR62021988
AUR62032938	AUR62029800	AUR62029476	AUR62034483	AUR62000755	AUR62029642
AUR62025904	AUR62033008	AUR62040044	AUR62009961	AUR62010868	AUR62038222
AUR62004582	AUR62033848	AUR62012660	AUR62039013	AUR62044177	AUR62038368
AUR62016163	AUR62033766	AUR62030514	AUR62020395	AUR62030793	AUR62018029
AUR62034086	AUR62000484	AUR62025016	AUR62038467	AUR62044029	AUR62043055
AUR62003393	AUR62036810	AUR62017825	AUR62025554	AUR62012295	AUR62041975
AUR62012494	AUR62016444	AUR62042156	AUR62039742	AUR62018963	AUR62008968
AUR62017946	AUR62035323	AUR62025043	AUR62028767	AUR62010092	AUR62027243
AUR62033467	AUR62037736	AUR62007960	AUR62029626	AUR62009620	AUR62040757
AUR62027701	AUR62041247	AUR62018622	AUR62026479	AUR62008437	AUR62040301
AUR62002039	AUR62023247	AUR62026814	AUR62010523	AUR62004776	AUR62038684
AUR62003758	AUR62005887	AUR62042040	AUR62009566	AUR62014673	AUR62026650
AUR62031926	AUR62038101	AUR62033620	AUR62041379	AUR62027410	AUR62004741
AUR62002540	AUR62033638	AUR62029775	AUR62027477	AUR62014285	AUR62000629
AUR62028895	AUR62043093	AUR62032934	AUR62005021	AUR62026508	AUR62033265
AUR62015149	AUR62016560	AUR62010795	AUR62042157	AUR62005360	AUR62008443
AUR62002567	AUR62037509	AUR62015199	AUR62029115	AUR62029411	AUR62035318
AUR62031998	AUR62004806	AUR62041253	AUR62043723	AUR62008005	AUR62012688
AUR62029869	AUR62007018	AUR62018467	AUR62034022	AUR62034079	AUR62041334
AUR62004695	AUR62032520	AUR62038367	AUR62031043	AUR62036252	AUR62008839
AUR62007712	AUR62016979	AUR62037160	AUR62034078	AUR62035538	AUR62044096
AUR62036697	AUR62038764	AUR62032527	AUR62012530	AUR62034753	AUR62022037
AUR62032985	AUR62009044	AUR62027930	AUR62020439	AUR62011247	AUR62043884
AUR62014878	AUR62039045	AUR62044143	AUR62020716	AUR62032214	AUR62004877
AUR62031817	AUR62001024	AUR62007056	AUR62029273	AUR62025292	AUR62004796
AUR62016224	AUR62003374	AUR62004450	AUR62028748	AUR62001229	AUR62029708
AUR62042054	AUR62020095	AUR62038934	AUR62034473	AUR62040731	AUR62014536
AUR62030164	AUR62014232	AUR62033567	AUR62038878	AUR62032669	AUR62031572
AUR62019661	AUR62007609	AUR62024945	AUR62029122	AUR62006275	AUR62029007
AUR62031437	AUR62019348	AUR62021607	AUR62022428	AUR62006388	AUR62033625
AUR62030621	AUR62022094	AUR62007472	AUR62041075	AUR62006235	AUR62012712
AUR62005739	AUR62004034	AUR62039560	AUR62012167	AUR62043283	AUR62032221
AUR62024925	AUR62030063	AUR62007371	AUR62004387	AUR62020378	AUR62022699
AUR62005967	AUR62038204	AUR62040052	AUR62035399	AUR62022794	AUR62024680
AUR62035180	AUR62014230	AUR62007692	AUR62032586	AUR62034784	AUR62007218
AUR62044189	AUR62007667	AUR62007109	AUR62005918	AUR62005607	AUR62033038
AUR62040285	AUR62043431	AUR62000197	AUR62010309	AUR62036885	AUR62015944
AUR62014127	AUR62007997	AUR62012231	AUR62026377	AUR62032382	AUR62043446
AUR62018360	AUR62034660	AUR62014751	AUR62025011	AUR62009480	AUR62035860
AUR62037370	AUR62000551	AUR62003544	AUR62031974	AUR62024385	AUR62031605
AUR62005839	AUR62002357	AUR62040628	AUR62023105	AUR62035233	AUR62023404
AUR62005411	AUR62013585	AUR62026414	AUR62001064	AUR62029431	AUR62004404
AUR62025324	AUR62005574	AUR62032085	AUR62007165	AUR62039409	AUR62031852
AUR62025733	AUR62020880	AUR62037056	AUR62035559	AUR62015319	AUR62025409
AUR62001273	AUR62037922	AUR62035905	AUR62014654	AUR62006791	AUR62006456
AUR62025220	AUR62029672	AUR62033346	AUR62019523	AUR62005801	AUR62015432
AUR62026514	AUR62018801	AUR62025589	AUR62023306	AUR62019890	AUR62044383
AUR62021914	AUR62040177	AUR62001229	AUR62013429	AUR62031826	AUR62009160
AUR62041605	AUR62009860	AUR62024710	AUR62034476	AUR62025526	AUR62014215
AUR62028542	AUR62044395	AUR62018568	AUR62009559	AUR62043736	AUR62033329
AUR62035358	AUR62010093	AUR62027049	AUR62005419	AUR62029352	AUR62041748
AUR62010221	AUR62017466	AUR62035234	AUR62018384	AUR62015551	AUR62037717
AUR62031869	AUR62009178	AUR62019082	AUR62029800	AUR62031995	AUR62011526
AUR62022373	AUR62032387	AUR62006213	AUR62034033	AUR62024444	AUR62042891
AUR62041703	AUR62032652	AUR62025619	AUR62040653	AUR62042917	AUR62032632
AUR62030557	AUR62014613	AUR62035505	AUR62008839	AUR62037436	AUR62002225
AUR62004619	AUR62015249	AUR62032057	AUR62006567	AUR62030051	AUR62010399
AUR62035501	AUR62027134	AUR62016944	AUR62015359	AUR62027308	AUR62044250
AUR62037127	AUR62018149	AUR62040620	AUR62042647	AUR62001356	AUR62008984
AUR62041236	AUR62004407	AUR62009576	AUR62007623	AUR62040937	AUR62022765
AUR62033623	AUR62027468	AUR62017029	AUR62015988	AUR62041402	AUR62024801
AUR62043329	AUR62027254	AUR62007503	AUR62015155	AUR62003898	AUR62003041
AUR62027881	AUR62009398	AUR62042823	AUR62032623	AUR62033834	AUR62017582
AUR62009191	AUR62040047	AUR62003828	AUR62037502	AUR62042285	AUR62006881
AUR62005262	AUR62034085	AUR62013864	AUR62006134	AUR62040369	AUR62039442
AUR62025684	AUR62015855	AUR62006612	AUR62023371	AUR62025812	AUR62019503
AUR62027186	AUR62040715	AUR62036199	AUR62008273	AUR62039121	AUR62022169
AUR62031790	AUR62041049	AUR62012977	AUR62017093	AUR62020689	AUR62038817
AUR62018560	AUR62043163	AUR62009989	AUR62021507	AUR62000117	AUR62020654
AUR62023064	AUR62036212	AUR62016270	AUR62034772	AUR62016133	AUR62038883
AUR62018330	AUR62021756	AUR62043152	AUR62001195	AUR62043134	AUR62025015
AUR62007742	AUR62011413	AUR62016569	AUR62012102	AUR62015283	AUR62021466
AUR62013419	AUR62036467	AUR62008731	AUR62024160	AUR62008523	AUR62042015
AUR62014078	AUR62013564	AUR62020697	AUR62026473	AUR62021566	AUR62038603
AUR62017990	AUR62040383	AUR62009687	AUR62037360	AUR62006726	AUR62015365
AUR62013145	AUR62037522	AUR62041447	AUR62020308	AUR62027646	AUR62036476
AUR62026741	AUR62009549	AUR62027308	AUR62017726	AUR62023711	AUR62043473
AUR62004135	AUR62008330	AUR62041402	AUR62032954	AUR62010004	AUR62044162
AUR62023964	AUR62010683	AUR62006357	AUR62002855	AUR62027477	AUR62043919
AUR62031764	AUR62040815	AUR62014675	AUR62037325	AUR62006787	AUR62027021
AUR62029741	AUR62006802	AUR62000117	AUR62034454	AUR62017371	AUR62016802
AUR62006161	AUR62016232	AUR62029035	AUR62004813	AUR62034371	AUR62030155
AUR62010833	AUR62010550	AUR62026129	AUR62019752	AUR62009541	AUR62010014
AUR62006397	AUR62013649	AUR62035587	AUR62010754	AUR62011137	AUR62015151
AUR62001367	AUR62023061	AUR62011330	AUR62038132	AUR62010947	AUR62040466
AUR62038130	AUR62012153	AUR62017886	AUR62011946	AUR62006788	AUR62020495
AUR62034190	AUR62002578	AUR62021599	AUR62028216	AUR62027346	AUR62003706
AUR62024080	AUR62033312	AUR62006064	AUR62011165	AUR62015828	AUR62015324
AUR62015567	AUR62032098	AUR62027472	AUR62013320	AUR62022906	AUR62006250
AUR62015393	AUR62022744	AUR62006048	AUR62010063	AUR62037206	AUR62008978
AUR62022044	AUR62017007	AUR62031161	AUR62003690	AUR62022415	AUR62010679
AUR62013722	AUR62006887	AUR62009117	AUR62026689	AUR62022368	AUR62003637
AUR62023711	AUR62022521	AUR62026293	AUR62010122	AUR62030015	AUR62038658
AUR62002481	AUR62015365	AUR62011810	AUR62031636	AUR62012913	AUR62009159
AUR62004570	AUR62035276	AUR62017798	AUR62006023	AUR62033921	AUR62027582
AUR62009857	AUR62001618	AUR62001992	AUR62034308	AUR62009808	AUR62006632
AUR62004797	AUR62021406	AUR62011163	AUR62026071	AUR62014415	AUR62021669
AUR62012946	AUR62005707	AUR62004185	AUR62009451	AUR62007035	AUR62039290
AUR62031500	AUR62024707	AUR62041600	AUR62005091	AUR62037613	AUR62005067
AUR62000789	AUR62039624	AUR62034685	AUR62009386	AUR62020746	AUR62023379
AUR62010847	AUR62001140	AUR62031110	AUR62041209	AUR62038404	AUR62000476
AUR62024333	AUR62007873	AUR62042408	AUR62042738	AUR62013312	AUR62006817
AUR62018104	AUR62021976	AUR62031957	AUR62035180	AUR62022249	AUR62009656
AUR62010268	AUR62003421	AUR62043117	AUR62027075	AUR62039600	AUR62030741
AUR62020997	AUR62024772	AUR62016336	AUR62028467	AUR62040441	AUR62033151
AUR62037553	AUR62034636	AUR62040484	AUR62033131	AUR62011206	AUR62008372
AUR62034493	AUR62015808	AUR62041765	AUR62026252	AUR62032580	AUR62007710
AUR62036328	AUR62021765	AUR62038003	AUR62035197	AUR62036923	AUR62025969
AUR62033747	AUR62039578	AUR62030455	AUR62008874	AUR62005907	AUR62024385
AUR62004117	AUR62019650	AUR62011437	AUR62032773	AUR62020487	AUR62009739
AUR62041410	AUR62020118	AUR62029910	AUR62028356	AUR62008458	AUR62020072
AUR62020343	AUR62038003	AUR62037535	AUR62017074	AUR62035874	AUR62017694
AUR62033026	AUR62019136	AUR62008917	AUR62003179	AUR62031154	AUR62021528
AUR62016021	AUR62003093	AUR62025584	AUR62035109	AUR62018260	AUR62007960
AUR62000564	AUR62041990	AUR62020627	AUR62020612	AUR62038775	AUR62033848
AUR62020612	AUR62034058	AUR62000719	AUR62009317	AUR62040487	AUR62015022
AUR62004653	AUR62010365	AUR62000466	AUR62039380	AUR62018801	AUR62012567
AUR62014346	AUR62023807	AUR62030817	AUR62043903	AUR62040188	AUR62024045
AUR62023519	AUR62029810	AUR62018252	AUR62043792	AUR62044230	AUR62016670
AUR62003558	AUR62022634	AUR62016252	AUR62029411	AUR62032070	AUR62000918
AUR62001356	AUR62041280	AUR62039444	AUR62031431	AUR62010328	AUR62038380
AUR62042865	AUR62002342	AUR62028797	AUR62019504	AUR62001092	AUR62003179
AUR62041287	AUR62020093	AUR62019163	AUR62023215	AUR62027897	AUR62006926
AUR62011813	AUR62014974	AUR62034237	AUR62006397	AUR62016992	AUR62023551
AUR62033115	AUR62028315	AUR62006372	AUR62011726	AUR62016209	AUR62013794
AUR62037140	AUR62011998	AUR62020007	AUR62006172	AUR62007337	AUR62031469
AUR62042196	AUR62030110	AUR62025975	AUR62012116	AUR62000007	AUR62019658
AUR62042047	AUR62036152	AUR62010814	AUR62020693	AUR62035970	AUR62005111
AUR62014699	AUR62031907	AUR62015364	AUR62018006	AUR62042634	AUR62026124
AUR62003761	AUR62001898	AUR62013010	AUR62032964	AUR62039719	AUR62003483
AUR62002036	AUR62014522	AUR62019667	AUR62024059	AUR62012926	AUR62020382
AUR62043210	AUR62037161	AUR62021984	AUR62038904	AUR62042762	AUR62009357
AUR62029238	AUR62022482	AUR62002998	AUR62016922	AUR62023228	AUR62023039
AUR62041939	AUR62044517	AUR62010578	AUR62034482	AUR62012611	AUR62021295
AUR62044625	AUR62015200	AUR62039752	AUR62008439	AUR62014388	AUR62020555
AUR62030438	AUR62010576	AUR62042085	AUR62006993	AUR62011800	AUR62032123
AUR62016245	AUR62005519	AUR62012670	AUR62019867	AUR62043490	AUR62034338
AUR62005996	AUR62042647	AUR62000859	AUR62003689	AUR62017004	AUR62029579
AUR62036982	AUR62009352	AUR62028824	AUR62029405	AUR62032113	AUR62026387
AUR62038019	AUR62027080	AUR62018326	AUR62014742	AUR62032110	AUR62041681
AUR62008656	AUR62020588	AUR62002093	AUR62019115	AUR62007477	AUR62034744
AUR62012021	AUR62010950	AUR62022526	AUR62040146	AUR62007530	AUR62041537
AUR62043247	AUR62033084	AUR62037772	AUR62034140	AUR62043239	AUR62027322
AUR62026458	AUR62028831	AUR62012463	AUR62029180	AUR62013145	AUR62018450
AUR62030587	AUR62021913	AUR62015050	AUR62009698	AUR62031836	AUR62043086
AUR62007104	AUR62007028	AUR62003402	AUR62028228	AUR62006228	AUR62018095
AUR62006166	AUR62000107	AUR62001333	AUR62034481	AUR62007328	AUR62030556
AUR62028171	AUR62016427	AUR62021218	AUR62038941	AUR62000136	AUR62025049
AUR62037443	AUR62010271	AUR62033277	AUR62030395	AUR62002297	AUR62033382
AUR62010658	AUR62010478	AUR62013059	AUR62036403	AUR62008494	AUR62018672
AUR62035957	AUR62039176	AUR62017215	AUR62036968	AUR62032550	AUR62041331
AUR62032341	AUR62005590	AUR62013027	AUR62018020	AUR62041989	AUR62015744
AUR62028617	AUR62005589	AUR62043606	AUR62022205	AUR62033434	AUR62028228
AUR62029756	AUR62000120	AUR62017454	AUR62031914	AUR62020369	AUR62039311
AUR62007264	AUR62025589	AUR62043277	AUR62042191	AUR62001823	AUR62041061
AUR62040541	AUR62032895	AUR62008228	AUR62021383	AUR62038216	AUR62041714
AUR62016406	AUR62014298	AUR62010114	AUR62007201	AUR62024206	AUR62032234
AUR62015503	AUR62024498	AUR62000792	AUR62005583	AUR62009776	AUR62025813
AUR62023340	AUR62010045	AUR62001937	AUR62016406	AUR62009188	AUR62041588
AUR62022821	AUR62034213	AUR62040487	AUR62018197	AUR62043872	AUR62013037
AUR62025167	AUR62026953	AUR62013322	AUR62016396	AUR62010833	AUR62026908
AUR62016371	AUR62005197	AUR62044742	AUR62028158	AUR62002975	AUR62038181
AUR62011551	AUR62027229	AUR62030335	AUR62002297	AUR62021457	AUR62038055
AUR62027367	AUR62029123	AUR62029152	AUR62033669	AUR62029627	AUR62024436
AUR62037300	AUR62025878	AUR62015705	AUR62020000	AUR62019576	AUR62013026
AUR62023153	AUR62015194	AUR62015703	AUR62039939	AUR62002539	AUR62017545
AUR62022667	AUR62035145	AUR62030062	AUR62010758	AUR62040571	AUR62031646
AUR62037301	AUR62014228	AUR62003738	AUR62014208	AUR62007983	AUR62042641
AUR62006737	AUR62005753	AUR62015371	AUR62040188	AUR62012854	AUR62028607
AUR62033445	AUR62007746	AUR62039819	AUR62031679	AUR62037405	AUR62041296
AUR62009689	AUR62018265	AUR62037841	AUR62001736	AUR62009795	AUR62010486
AUR62007156	AUR62000507	AUR62031989	AUR62038574	AUR62039241	AUR62015307
AUR62001863	AUR62027624	AUR62009560	AUR62006388	AUR62006848	AUR62001512
AUR62021796	AUR62020879	AUR62040523	AUR62013262	AUR62039809	AUR62023742
AUR62041011	AUR62000499	AUR62023147	AUR62025388	AUR62043549	AUR62040812
AUR62026878	AUR62036289	AUR62035614	AUR62036482	AUR62005304	AUR62011206
AUR62021095	AUR62012255	AUR62027665	AUR62031088	AUR62002415	AUR62029696
AUR62007924	AUR62001311	AUR62034559	AUR62042960	AUR62037125	AUR62036380
AUR62002348	AUR62040897	AUR62023146	AUR62036580	AUR62043216	AUR62013836
AUR62012626	AUR62033329	AUR62008546	AUR62004377	AUR62036303	AUR62002091
AUR62002894	AUR62001296	AUR62032563	AUR62018200	AUR62009390	AUR62002003
AUR62020694	AUR62013504	AUR62000131	AUR62030037	AUR62028828	AUR62032496
AUR62044370	AUR62037660	AUR62025735	AUR62009832	AUR62037946	AUR62023360
AUR62040696	AUR62008660	AUR62010004	AUR62019047	AUR62013120	AUR62026464
AUR62042814	AUR62018566	AUR62014539	AUR62018581	AUR62010445	AUR62017436
AUR62038347	AUR62011979	AUR62014433	AUR62020833	AUR62025177	AUR62039530
AUR62011606	AUR62001437	AUR62018566	AUR62006158	AUR62003151	AUR62009954
AUR62005093	AUR62029484	AUR62016575	AUR62023753	AUR62000662	AUR62027411
AUR62027319	AUR62038589	AUR62022162	AUR62027347	AUR62016733	AUR62008106
AUR62044734	AUR62036513	AUR62006984	AUR62002217	AUR62004338	AUR62013983
AUR62036661	AUR62017376	AUR62018301	AUR62017140	AUR62023081	AUR62030461
AUR62044629	AUR62006971	AUR62026568	AUR62008268	AUR62015326	AUR62027176
AUR62024763	AUR62040232	AUR62035166	AUR62033187	AUR62040620	AUR62007123
AUR62007710	AUR62035591	AUR62036953	AUR62021005	AUR62024152	AUR62012488
AUR62010569	AUR62042773	AUR62009812	AUR62005455	AUR62008629	AUR62018030
AUR62017399	AUR62008102	AUR62007232	AUR62021599	AUR62038773	AUR62000463
AUR62002477	AUR62011844	AUR62007753	AUR62022373	AUR62005755	AUR62036746
AUR62024648	AUR62014610	AUR62039918	AUR62006564	AUR62008188	AUR62039866
AUR62044140	AUR62009973	AUR62030414	AUR62005825	AUR62041933	AUR62036085
AUR62018576	AUR62013415	AUR62037830	AUR62024286	AUR62030705	AUR62042531
AUR62002963	AUR62030755	AUR62037402	AUR62000521	AUR62027427	AUR62005936
AUR62042938	AUR62019012	AUR62023484	AUR62033440	AUR62035407	AUR62044185
AUR62021084	AUR62008690	AUR62034849	AUR62007536	AUR62032488	AUR62009570
AUR62035874	AUR62024578	AUR62008208	AUR62027582	AUR62021914	AUR62043783
AUR62038705	AUR62007114	AUR62027342	AUR62020769	AUR62028542	AUR62017676
AUR62034271	AUR62020167	AUR62017352	AUR62015323	AUR62020150	AUR62003547
AUR62040639	AUR62004661	AUR62030167	AUR62014894	AUR62037702	AUR62006902
AUR62043674	AUR62037830	AUR62003492	AUR62024126	AUR62041703	AUR62018825
AUR62040585	AUR62026205	AUR62028024	AUR62041344	AUR62004619	AUR62028645
AUR62043031	AUR62038157	AUR62026508	AUR62042154	AUR62018043	AUR62019244
AUR62037689	AUR62043406	AUR62016303	AUR62025015	AUR62038560	AUR62029180
AUR62005107	AUR62034359	AUR62023583	AUR62002621	AUR62021599	AUR62026542
AUR62000869	AUR62028702	AUR62027502	AUR62022658	AUR62004620	AUR62007688
AUR62036057	AUR62022401	AUR62002143	AUR62010252	AUR62016493	AUR62025848
AUR62041407	AUR62035144	AUR62004329	AUR62032640	AUR62038540	AUR62042879
AUR62019584	AUR62020471	AUR62018408	AUR62016334	AUR62008108	AUR62040900
AUR62027418	AUR62015076	AUR62009017	AUR62006990	AUR62014267	AUR62011080
AUR62014020	AUR62038240	AUR62021016	AUR62034325	AUR62002578	AUR62001564
AUR62001440	AUR62037626	AUR62019633	AUR62022699	AUR62004495	AUR62002341
AUR62014458	AUR62024215	AUR62012629	AUR62015162	AUR62004705	AUR62006182
AUR62001278	AUR62001390	AUR62007118	AUR62022653	AUR62023621	AUR62036768
AUR62015528	AUR62028451	AUR62028372	AUR62009475	AUR62036162	AUR62006253
AUR62017984	AUR62026125	AUR62003257	AUR62002755	AUR62029558	AUR62041960
AUR62027358	AUR62024750	AUR62001712	AUR62009211	AUR62012685	AUR62020182
AUR62030206	AUR62016844	AUR62028023	AUR62005030	AUR62021972	AUR62011896
AUR62043223	AUR62018337	AUR62001628	AUR62042710	AUR62038647	AUR62041765
AUR62044352	AUR62020193	AUR62000587	AUR62034535	AUR62032452	AUR62039537
AUR62020531	AUR62034938	AUR62001771	AUR62001715	AUR62011132	AUR62036042
AUR62028203	AUR62034921	AUR62012010	AUR62004720	AUR62040614	AUR62032066
AUR62000090	AUR62011452	AUR62040810	AUR62031093	AUR62000198	AUR62022917
AUR62012596	AUR62005130	AUR62036522	AUR62033090	AUR62026685	AUR62022122
AUR62012598	AUR62019530	AUR62022582	AUR62024319	AUR62009276	AUR62008902
AUR62019785	AUR62014085	AUR62029475	AUR62001983	AUR62012373	AUR62020391
AUR62022036	AUR62003164	AUR62000608	AUR62006608	AUR62005639	AUR62040458
AUR62044095	AUR62000817	AUR62034093	AUR62016152	AUR62017143	AUR62044374
AUR62021054	AUR62042644	AUR62001267	AUR62042463	AUR62021721	AUR62021395
AUR62041499	AUR62022604	AUR62028450	AUR62029532	AUR62029096	AUR62017250
AUR62040589	AUR62032158	AUR62008957	AUR62042098	AUR62031755	AUR62015251
AUR62022597	AUR62031588	AUR62028335	AUR62004770	AUR62033757	AUR62009212
AUR62027366	AUR62004567	AUR62025612	AUR62026442	AUR62035881	AUR62031780
AUR62010240	AUR62038726	AUR62028451	AUR62042096	AUR62019661	AUR62015390
AUR62016382	AUR62035537	AUR62025844	AUR62038003	AUR62038947	AUR62020277
AUR62018365	AUR62002940	AUR62041344	AUR62024500	AUR62024563	AUR62042527
AUR62039995	AUR62017503	AUR62019311	AUR62042635	AUR62032126	AUR62027841
AUR62021826	AUR62024205	AUR62027652	AUR62006266	AUR62036395	AUR62018770
AUR62029945	AUR62023615	AUR62001760	AUR62020410	AUR62000719	AUR62000555
AUR62011014	AUR62034013	AUR62023868	AUR62022482	AUR62001390	AUR62027922
AUR62016303	AUR62019096	AUR62006387	AUR62023469	AUR62010702	AUR62001855
AUR62022411	AUR62012567	AUR62001282	AUR62022395	AUR62029775	AUR62005193
AUR62025466	AUR62021463	AUR62011027	AUR62014655	AUR62039265	AUR62018530
AUR62008557	AUR62025685	AUR62039909	AUR62029013	AUR62008599	AUR62009735
AUR62002025	AUR62028465	AUR62037776	AUR62042638	AUR62036963	AUR62033857
AUR62021606	AUR62023087	AUR62000725	AUR62043054	AUR62023149	AUR62028428
AUR62043294	AUR62042420	AUR62043297	AUR62019042	AUR62010814	AUR62017170
AUR62034438	AUR62043710	AUR62033832	AUR62024843	AUR62010114	AUR62010930
AUR62042501	AUR62038712	AUR62032950	AUR62027344	AUR62025043	AUR62001357
AUR62007651	AUR62033272	AUR62026391	AUR62042515	AUR62002758	AUR62025291
AUR62012760	AUR62017143	AUR62037902	AUR62017602	AUR62023090	AUR62026928
AUR62021897	AUR62043702	AUR62037726	AUR62001947	AUR62026983	AUR62039646
AUR62020593	AUR62041418	AUR62002756	AUR62017188	AUR62005790	AUR62043366
AUR62001741	AUR62035664	AUR62013953	AUR62023621	AUR62007498	AUR62000018
AUR62044043	AUR62004142	AUR62024578	AUR62001974	AUR62001715	AUR62010361
AUR62002281	AUR62007045	AUR62037116	AUR62039365	AUR62037173	AUR62005824
AUR62043277	AUR62000122	AUR62027578	AUR62022384	AUR62035537	AUR62015599
AUR62002976	AUR62012705	AUR62018214	AUR62038254	AUR62033083	AUR62001377
AUR62008472	AUR62002309	AUR62012995	AUR62020034	AUR62022260	AUR62030044
AUR62021620	AUR62007422	AUR62017273	AUR62036915	AUR62041711	AUR62037830
AUR62025250	AUR62021255	AUR62000811	AUR62012134	AUR62008002	AUR62006947
AUR62015931	AUR62015273	AUR62022828	AUR62036897	AUR62016888	AUR62040409
AUR62032510	AUR62030219	AUR62020543	AUR62027198	AUR62003182	AUR62020750
AUR62037112	AUR62034146	AUR62008029	AUR62004968	AUR62017042	AUR62040910
AUR62015365	AUR62042151	AUR62029892	AUR62038454	AUR62031296	AUR62020196
AUR62019033	AUR62039445	AUR62036298	AUR62038083	AUR62015466	AUR62038381
AUR62033702	AUR62023605	AUR62010006	AUR62017717	AUR62033163	AUR62029246
AUR62038063	AUR62000850	AUR62026531	AUR62034781	AUR62002305	AUR62003509
AUR62015596	AUR62042703	AUR62042084	AUR62015599	AUR62007675	AUR62043270
AUR62010072	AUR62042453	AUR62021834	AUR62005791	AUR62041510	AUR62013164
AUR62020153	AUR62032020	AUR62035764	AUR62002110	AUR62015889	AUR62018748
AUR62044016	AUR62033628	AUR62032454	AUR62005548	AUR62040812	AUR62011631
AUR62001972	AUR62017354	AUR62023468	AUR62024185	AUR62025192	AUR62027729
AUR62029111	AUR62043423	AUR62034590	AUR62040633	AUR62009811	AUR62040777
AUR62044425	AUR62017188	AUR62024030	AUR62044071	AUR62034233	AUR62003522
AUR62040775	AUR62029238	AUR62018127	AUR62020182	AUR62002699	AUR62028062
AUR62008215	AUR62012915	AUR62037028	AUR62037293	AUR62019393	AUR62032277
AUR62000271	AUR62030309	AUR62014335	AUR62038015	AUR62036807	AUR62007571
AUR62038015	AUR62015221	AUR62037499	AUR62007018	AUR62005488	AUR62029295
AUR62014519	AUR62006217	AUR62040308	AUR62036880	AUR62009083	AUR62022049
AUR62035076	AUR62042232	AUR62043049	AUR62041198	AUR62041981	AUR62041030
AUR62039319	AUR62014956	AUR62044014	AUR62021594	AUR62001357	AUR62004578
AUR62036090	AUR62022759	AUR62008839	AUR62030462	AUR62036464	AUR62005613
AUR62026045	AUR62004851	AUR62017163	AUR62013673	AUR62002915	AUR62009229
AUR62013131	AUR62012403	AUR62007801	AUR62034599	AUR62038023	AUR62034097
AUR62023609	AUR62022417	AUR62029044	AUR62034079	AUR62019113	AUR62039868
AUR62043662	AUR62030791	AUR62035992	AUR62015500	AUR62020236	AUR62020212
AUR62036580	AUR62008120	AUR62043884	AUR62036652	AUR62026033	AUR62032775
AUR62031166	AUR62013011	AUR62016978	AUR62033272	AUR62000263	AUR62026447
AUR62026051	AUR62014234	AUR62034839	AUR62020744	AUR62003758	AUR62015266
AUR62040531	AUR62014136	AUR62025616	AUR62008521	AUR62004481	AUR62012020
AUR62000179	AUR62002678	AUR62021721	AUR62008869	AUR62003140	AUR62012260
AUR62020007	AUR62035245	AUR62001515	AUR62020212	AUR62020667	AUR62032853
AUR62010868	AUR62032823	AUR62006184	AUR62043827	AUR62037785	AUR62037840
AUR62003995	AUR62017728	AUR62005199	AUR62000501	AUR62007469	AUR62021813
AUR62040251	AUR62027411	AUR62041305	AUR62025571	AUR62021828	AUR62039150
AUR62009328	AUR62002657	AUR62020845	AUR62009039	AUR62021491	AUR62006615
AUR62012692	AUR62043621	AUR62010441	AUR62018588	AUR62004265	AUR62041243
AUR62042475	AUR62007120	AUR62005927	AUR62020125	AUR62031521	AUR62003388
AUR62002962	AUR62029392	AUR62012765	AUR62009122	AUR62037726	AUR62027878
AUR62032826	AUR62026526	AUR62004142	AUR62001738	AUR62010515	AUR62010431
AUR62004301	AUR62033542	AUR62005476	AUR62024546	AUR62043696	AUR62036848
AUR62020752	AUR62006550	AUR62027369	AUR62019448	AUR62041099	AUR62026954
AUR62009684	AUR62010209	AUR62032089	AUR62003397	AUR62016887	AUR62040285
AUR62032151	AUR62031136	AUR62023717	AUR62026363	AUR62013559	AUR62041756
AUR62033533	AUR62009084	AUR62024969	AUR62020484	AUR62011183	AUR62005825
AUR62015324	AUR62033895	AUR62015446	AUR62008276	AUR62004005	AUR62036297
AUR62035764	AUR62000956	AUR62019892	AUR62019870	AUR62020196	AUR62040469
AUR62034699	AUR62008079	AUR62016209	AUR62026465	AUR62037129	AUR62033395
AUR62022009	AUR62006182	AUR62038517	AUR62030442	AUR62030557	AUR62019214
AUR62013005	AUR62028480	AUR62031067	AUR62015525	AUR62043311	AUR62005313
AUR62038145	AUR62008490	AUR62038629	AUR62037525	AUR62009337	AUR62004567
AUR62011223	AUR62014296	AUR62034028	AUR62007754	AUR62003902	AUR62019007
AUR62004303	AUR62011576	AUR62002809	AUR62000719	AUR62011281	AUR62017845
AUR62011199	AUR62040485	AUR62038278	AUR62030960	AUR62003367	AUR62041135
AUR62009716	AUR62016562	AUR62022224	AUR62040064	AUR62042891	AUR62036539
AUR62042499	AUR62038333	AUR62010277	AUR62025149	AUR62035995	AUR62042227
AUR62040247	AUR62017964	AUR62005123	AUR62037689	AUR62034745	AUR62007983
AUR62022753	AUR62010490	AUR62035209	AUR62011179	AUR62019193	AUR62003163
AUR62035254	AUR62010407	AUR62013743	AUR62007893	AUR62001250	AUR62036269
AUR62020439	AUR62036915	AUR62042068	AUR62034827	AUR62007241	AUR62001806
AUR62016361	AUR62032215	AUR62001010	AUR62035283	AUR62042731	AUR62038669
AUR62006256	AUR62011110	AUR62029174	AUR62013049	AUR62002835	AUR62044155
AUR62013820	AUR62031315	AUR62037897	AUR62013192	AUR62005098	AUR62044424
AUR62031182	AUR62009147	AUR62011941	AUR62027147	AUR62018700	AUR62016581
AUR62042738	AUR62002474	AUR62043423	AUR62021446	AUR62018664	AUR62006016
AUR62042691	AUR62008967	AUR62029706	AUR62011952	AUR62007246	AUR62014383
AUR62035843	AUR62012538	AUR62041708	AUR62014536	AUR62000321	AUR62008757
AUR62001611	AUR62002565	AUR62043393	AUR62008719	AUR62000041	AUR62042820
AUR62020169	AUR62001380	AUR62044231	AUR62037659	AUR62026414	AUR62017394
AUR62014720	AUR62011188	AUR62018202	AUR62015465	AUR62000942	AUR62020280
AUR62042527	AUR62042940	AUR62032745	AUR62018431	AUR62025597	AUR62036278
AUR62018461	AUR62001107	AUR62004369	AUR62029120	AUR62003839	AUR62011946
AUR62042798	AUR62018756	AUR62024031	AUR62032709	AUR62028199	AUR62005030
AUR62014284	AUR62029849	AUR62041313	AUR62042697	AUR62026403	AUR62038609
AUR62016900	AUR62011956	AUR62009620	AUR62009595	AUR62033641	AUR62009450
AUR62032108	AUR62002967	AUR62009588	AUR62020731	AUR62042023	AUR62044433
AUR62023261	AUR62001695	AUR62011213	AUR62011630	AUR62004721	AUR62013362
AUR62017578	AUR62004501	AUR62002975	AUR62026839	AUR62007891	AUR62004008
AUR62028153	AUR62000593	AUR62015595	AUR62037214	AUR62026818	AUR62009924
AUR62021375	AUR62008856	AUR62014353	AUR62001855	AUR62038063	AUR62036355
AUR62033382	AUR62020361	AUR62006845	AUR62013787	AUR62012254	AUR62002904
AUR62029358	AUR62015011	AUR62016983	AUR62015223	AUR62025469	AUR62034168
AUR62013414	AUR62016133	AUR62017507	AUR62011356	AUR62029445	AUR62037587
AUR62034062	AUR62040586	AUR62019847	AUR62039979	AUR62036870	AUR62036395
AUR62040866	AUR62022907	AUR62002242	AUR62036316	AUR62004419	AUR62018096
AUR62011017	AUR62037470	AUR62003107	AUR62014346	AUR62019794	AUR62041055
AUR62035405	AUR62028909	AUR62032222	AUR62003331	AUR62000550	AUR62016957
AUR62022709	AUR62004088	AUR62003643	AUR62008501	AUR62040266	AUR62021256
AUR62030824	AUR62040429	AUR62039809	AUR62028907	AUR62008574	AUR62025933
AUR62042062	AUR62018861	AUR62008705	AUR62003559	AUR62021616	AUR62002199
AUR62001247	AUR62016329	AUR62013049	AUR62008907	AUR62040585	AUR62006860
AUR62002502	AUR62035326	AUR62042272	AUR62013236	AUR62009148	AUR62015965
AUR62001759	AUR62000963	AUR62042154	AUR62012195	AUR62031122	AUR62029995
AUR62025253	AUR62006476	AUR62043812	AUR62018542	AUR62022571	AUR62021005
AUR62029651	AUR62023874	AUR62014055	AUR62009013	AUR62044395	AUR62020831
AUR62003752	AUR62043365	AUR62004906	AUR62034940	AUR62028909	AUR62019577
AUR62021756	AUR62039573	AUR62011812	AUR62014938	AUR62035222	AUR62015342
AUR62002043	AUR62028413	AUR62024656	AUR62007879	AUR62022062	AUR62006851
AUR62000231	AUR62026900	AUR62022609	AUR62038457	AUR62038206	AUR62038120
AUR62004655	AUR62025811	AUR62022803	AUR62035667	AUR62015228	AUR62043080
AUR62017510	AUR62034843	AUR62037543	AUR62028632	AUR62007787	AUR62018928
AUR62041403	AUR62034841	AUR62032837	AUR62014097	AUR62029152	AUR62023708
AUR62001944	AUR62004918	AUR62007112	AUR62002767	AUR62043663	AUR62022375
AUR62023497	AUR62029042	AUR62043028	AUR62038212	AUR62032788	AUR62000861
AUR62007401	AUR62030925	AUR62035197	AUR62025894	AUR62033682	AUR62027663
AUR62031818	AUR62034004	AUR62021904	AUR62029292	AUR62025029	AUR62011612
AUR62033345	AUR62020786	AUR62007034	AUR62035148	AUR62042372	AUR62020739
AUR62003690	AUR62018034	AUR62027096	AUR62027000	AUR62038574	AUR62001257
AUR62025329	AUR62035815	AUR62022674	AUR62018004	AUR62020650	AUR62028150
AUR62012590	AUR62007886	AUR62031643	AUR62028875	AUR62040409	AUR62008493
AUR62034328	AUR62007011	AUR62022206	AUR62003693	AUR62006535	AUR62033891
AUR62019302	AUR62022674	AUR62025651	AUR62002541	AUR62043875	AUR62026438
AUR62024783	AUR62022936	AUR62034773	AUR62021358	AUR62011742	AUR62007734
AUR62040995	AUR62002852	AUR62014300	AUR62019315	AUR62010837	AUR62027913
AUR62030422	AUR62000438	AUR62002067	AUR62004376	AUR62005710	AUR62019914
AUR62025969	AUR62009598	AUR62003367	AUR62013430	AUR62003242	AUR62025817
AUR62033241	AUR62019169	AUR62036785	AUR62026919	AUR62013331	AUR62022428
AUR62013655	AUR62003566	AUR62020073	AUR62043261	AUR62027668	AUR62013607
AUR62039674	AUR62040693	AUR62035326	AUR62013707	AUR62031866	AUR62024779
AUR62043402	AUR62018791	AUR62023105	AUR62030822	AUR62021050	AUR62010266
AUR62039277	AUR62035994	AUR62028066	AUR62038145	AUR62038159	AUR62014802
AUR62024565	AUR62021302	AUR62011482	AUR62014259	AUR62032159	AUR62012414
AUR62023141	AUR62031908	AUR62032409	AUR62042414	AUR62009772	AUR62034528
AUR62002539	AUR62007233	AUR62024301	AUR62014723	AUR62008702	AUR62010837
AUR62039942	AUR62020500	AUR62003421	AUR62040951	AUR62016569	AUR62036200
AUR62000358	AUR62011624	AUR62010704	AUR62020616	AUR62022588	AUR62033083
AUR62003695	AUR62036603	AUR62004197	AUR62010245	AUR62010761	AUR62022554
AUR62024168	AUR62042369	AUR62000847	AUR62023293	AUR62027884	AUR62043748
AUR62014300	AUR62012590	AUR62026735	AUR62018812	AUR62015878	AUR62014279
AUR62003589	AUR62006067	AUR62025549	AUR62033378	AUR62018823	AUR62009096
AUR62019642	AUR62028620	AUR62011859	AUR62007559	AUR62000901	AUR62037922
AUR62034087	AUR62010455	AUR62010542	AUR62034082	AUR62003046	AUR62040177
AUR62030179	AUR62009599	AUR62032188	AUR62026913	AUR62018478	AUR62007410
AUR62030727	AUR62037706	AUR62043351	AUR62007026	AUR62043114	AUR62013511
AUR62032757	AUR62037625	AUR62042785	AUR62008772	AUR62035303	AUR62002812
AUR62019645	AUR62032860	AUR62021532	AUR62001564	AUR62041709	AUR62004506
AUR62043552	AUR62028482	AUR62030683	AUR62007886	AUR62021356	AUR62022384
AUR62015744	AUR62029704	AUR62005277	AUR62030918	AUR62040545	AUR62035509
AUR62012864	AUR62015900	AUR62017717	AUR62027701	AUR62032207	AUR62044657
AUR62039797	AUR62024948	AUR62003334	AUR62019546	AUR62003828	AUR62024565
AUR62022633	AUR62028384	AUR62020046	AUR62007328	AUR62040360	AUR62043755
AUR62014655	AUR62029320	AUR62019804	AUR62006615	AUR62040335	AUR62043460
AUR62023168	AUR62037360	AUR62044503	AUR62022551	AUR62018408	AUR62039276
AUR62037578	AUR62021564	AUR62005549	AUR62040933	AUR62042216	AUR62001647
AUR62003598	AUR62029098	AUR62002380	AUR62014875	AUR62035906	AUR62019903
AUR62028018	AUR62013089	AUR62034154	AUR62023589	AUR62002979	AUR62026638
AUR62033452	AUR62014369	AUR62007650	AUR62005262	AUR62009677	AUR62030110
AUR62016902	AUR62012685	AUR62011572	AUR62042985	AUR62009960	AUR62004813
AUR62025049	AUR62029411	AUR62004423	AUR62001873	AUR62027401	AUR62017063
AUR62044700	AUR62000958	AUR62016759	AUR62036563	AUR62044000	AUR62008961
AUR62013749	AUR62027832	AUR62020592	AUR62034471	AUR62034851	AUR62035389
AUR62024291	AUR62011929	AUR62027489	AUR62037160	AUR62021884	AUR62013392
AUR62022606	AUR62032244	AUR62041634	AUR62004506	AUR62041124	AUR62032024
AUR62033809	AUR62040268	AUR62023145	AUR62038782	AUR62026972	AUR62027016
AUR62014265	AUR62013086	AUR62009463	AUR62026038	AUR62039365	AUR62001273
AUR62039588	AUR62030356	AUR62033057	AUR62033935	AUR62010235	AUR62000495
AUR62031362	AUR62041620	AUR62042620	AUR62016913	AUR62036190	AUR62004060
AUR62042985	AUR62001176	AUR62043696	AUR62029052	AUR62038486	AUR62000041
AUR62027123	AUR62009325	AUR62029211	AUR62030375	AUR62017825	AUR62039517
AUR62020581	AUR62011698	AUR62043694	AUR62018598	AUR62008074	AUR62000777
AUR62018420	AUR62003382	AUR62024294	AUR62035994	AUR62010741	AUR62005427
AUR62011359	AUR62032764	AUR62024902	AUR62039343	AUR62035811	AUR62014777
AUR62019320	AUR62005078	AUR62007620	AUR62002503	AUR62019885	AUR62007380
AUR62015967	AUR62037117	AUR62031626	AUR62019758	AUR62010709	AUR62009689
AUR62007380	AUR62037716	AUR62025258	AUR62043979	AUR62040805	AUR62001697
AUR62024499	AUR62032048	AUR62019348	AUR62009009	AUR62022088	AUR62043749
AUR62023589	AUR62022506	AUR62022094	AUR62037878	AUR62019569	AUR62022274
AUR62026048	AUR62003430	AUR62008263	AUR62036337	AUR62043356	AUR62002962
AUR62033692	AUR62038044	AUR62031570	AUR62041370	AUR62040383	AUR62013682
AUR62035735	AUR62016220	AUR62023761	AUR62019658	AUR62010002	AUR62037355
AUR62031083	AUR62036802	AUR62008385	AUR62000828	AUR62040757	AUR62031754
AUR62031084	AUR62007534	AUR62012132	AUR62001356	AUR62013549	AUR62018143
AUR62037792	AUR62030683	AUR62030861	AUR62038656	AUR62025332	AUR62000941
AUR62016798	AUR62009312	AUR62034135	AUR62025517	AUR62037725	AUR62038074
AUR62029873	AUR62007192	AUR62031054	AUR62034264	AUR62027164	AUR62022973
AUR62031514	AUR62024356	AUR62036514	AUR62010412	AUR62025375	AUR62012679
AUR62028643	AUR62033247	AUR62042263	AUR62043783	AUR62009538	AUR62033072
AUR62007501	AUR62029045	AUR62041349	AUR62030420	AUR62038606	AUR62016044
AUR62015900	AUR62042790	AUR62010274	AUR62023708	AUR62033973	AUR62025043
AUR62006328	AUR62044248	AUR62038534	AUR62016567	AUR62005157	AUR62025840
AUR62015550	AUR62008610	AUR62007081	AUR62002277	AUR62007367	AUR62041607
AUR62018618	AUR62032729	AUR62028792	AUR62040687	AUR62022597	AUR62016953
AUR62017980	AUR62040544	AUR62008616	AUR62009076	AUR62029485	AUR62040528
AUR62044438	AUR62011631	AUR62037827	AUR62034695	AUR62019912	AUR62004123
AUR62035353	AUR62010786	AUR62010807	AUR62017472	AUR62042460	AUR62017826
AUR62038571	AUR62034140	AUR62001331	AUR62017601	AUR62010379	AUR62042338
AUR62042041	AUR62042574	AUR62005213	AUR62002093	AUR62035136	AUR62023628
AUR62030542	AUR62042436	AUR62025409	AUR62037975	AUR62016089	AUR62020461
AUR62014081	AUR62040332	AUR62011701	AUR62034398	AUR62024404	AUR62020666
AUR62042106	AUR62033454	AUR62022714	AUR62042587	AUR62016175	AUR62011346
AUR62029271	AUR62016924	AUR62029179	AUR62006646	AUR62014781	AUR62028080
AUR62031344	AUR62003246	AUR62006629	AUR62017935	AUR62034522	AUR62002770
AUR62040153	AUR62031691	AUR62041612	AUR62028645	AUR62008557	AUR62043124
AUR62003085	AUR62007592	AUR62001549	AUR62025464	AUR62025704	AUR62006080
AUR62004644	AUR62015095	AUR62010018	AUR62037949	AUR62025264	AUR62010692
AUR62028007	AUR62034602	AUR62015441	AUR62042241	AUR62039898	AUR62043477
AUR62032443	AUR62026284	AUR62021348	AUR62038401	AUR62016018	AUR62026989
AUR62042933	AUR62040812	AUR62032291	AUR62021187	AUR62036636	AUR62008562
AUR62026324	AUR62007999	AUR62021169	AUR62015937	AUR62033931	AUR62012062
AUR62025898	AUR62035089	AUR62020234	AUR62010170	AUR62005161	AUR62024594
AUR62038013	AUR62031455	AUR62031494	AUR62017467	AUR62020837	AUR62001067
AUR62013944	AUR62000391	AUR62012499	AUR62039665	AUR62036858	AUR62003961
AUR62000962	AUR62043363	AUR62012366	AUR62035983	AUR62036482	AUR62035258
AUR62003149	AUR62029128	AUR62002677	AUR62005908	AUR62040196	AUR62007409
AUR62003242	AUR62032754	AUR62001258	AUR62025777	AUR62039141	AUR62033391
AUR62033391	AUR62015877	AUR62019323	AUR62035508	AUR62000548	AUR62012936
AUR62020368	AUR62021510	AUR62033623	AUR62021325	AUR62005745	AUR62031142
AUR62020377	AUR62037542	AUR62027142	AUR62020416	AUR62012717	AUR62009058
AUR62019924	AUR62017990	AUR62011029	AUR62034091	AUR62009475	AUR62023428
AUR62025839	AUR62031386	AUR62023345	AUR62036307	AUR62003582	AUR62027984
AUR62023479	AUR62020345	AUR62037601	AUR62037454	AUR62003489	AUR62025839
AUR62023247	AUR62031431	AUR62001594	AUR62038458	AUR62006725	AUR62027116
AUR62004225	AUR62030470	AUR62015608	AUR62016905	AUR62000370	AUR62011767
AUR62024419	AUR62012146	AUR62001762	AUR62036616	AUR62014475	AUR62035877
AUR62044205	AUR62029279	AUR62036908	AUR62020513	AUR62028173	AUR62018735
AUR62042113	AUR62037672	AUR62023827	AUR62030485	AUR62039095	AUR62002040
AUR62044042	AUR62003644	AUR62002358	AUR62020098	AUR62016339	AUR62022553
AUR62032507	AUR62021917	AUR62018745	AUR62009869	AUR62019596	AUR62040176
AUR62028286	AUR62006235	AUR62001656	AUR62033072	AUR62020688	AUR62014027
AUR62015069	AUR62035417	AUR62034082	AUR62041893	AUR62000161	AUR62001642
AUR62043810	AUR62001065	AUR62009787	AUR62022357	AUR62020696	AUR62036394
AUR62003196	AUR62037708	AUR62030637	AUR62040564	AUR62009576	AUR62042658
AUR62034335	AUR62024919	AUR62018998	AUR62016530	AUR62002033	AUR62016046
AUR62034876	AUR62041055	AUR62040922	AUR62034633	AUR62032471	AUR62004531
AUR62007013	AUR62025568	AUR62039708	AUR62037434	AUR62022326	AUR62022723
AUR62022863	AUR62015150	AUR62034163	AUR62009982	AUR62002337	AUR62041629
AUR62006528	AUR62014216	AUR62030571	AUR62017998	AUR62028262	AUR62034933
AUR62027310	AUR62010502	AUR62020191	AUR62028135	AUR62019633	AUR62026996
AUR62044272	AUR62040402	AUR62043288	AUR62018888	AUR62032537	AUR62030836
AUR62041187	AUR62001860	AUR62041960	AUR62044672	AUR62036241	AUR62000856
AUR62037491	AUR62030737	AUR62036482	AUR62021909	AUR62042551	AUR62010985
AUR62037892	AUR62026259	AUR62016585	AUR62010486	AUR62014300	AUR62028712
AUR62036818	AUR62035857	AUR62032836	AUR62019364	AUR62003575	AUR62006643
AUR62034473	AUR62009159	AUR62033833	AUR62036327	AUR62027713	AUR62005083
AUR62032196	AUR62043993	AUR62012811	AUR62043772	AUR62010994	AUR62008286
AUR62014509	AUR62014367	AUR62000180	AUR62041691	AUR62019335	AUR62002891
AUR62007191	AUR62029434	AUR62024911	AUR62003324	AUR62001368	AUR62043376
AUR62008568	AUR62023338	AUR62021122	AUR62012620	AUR62014342	AUR62005195
AUR62033203	AUR62014938	AUR62005767	AUR62016996	AUR62001534	AUR62028692
AUR62022894	AUR62010781	AUR62029381	AUR62015142	AUR62040523	AUR62043731
AUR62014216	AUR62035372	AUR62039013	AUR62014014	AUR62001753	AUR62021541
AUR62018812	AUR62033826	AUR62039011	AUR62044037	AUR62031828	AUR62029943
AUR62012262	AUR62030959	AUR62005523	AUR62042832	AUR62029180	AUR62005957
AUR62006285	AUR62011101	AUR62001410	AUR62038682	AUR62042877	AUR62041883
AUR62044499	AUR62044543	AUR62017628	AUR62017046	AUR62021776	AUR62022636
AUR62044339	AUR62044694	AUR62009390	AUR62019262	AUR62019245	AUR62001706
AUR62019978	AUR62044541	AUR62009598	AUR62035384	AUR62015364	AUR62020468
AUR62018406	AUR62038331	AUR62031907	AUR62022567	AUR62019364	AUR62038475
AUR62037660	AUR62007519	AUR62013157	AUR62003376	AUR62024471	AUR62010296
AUR62033461	AUR62033890	AUR62030906	AUR62003078	AUR62025941	AUR62040881
AUR62026838	AUR62027245	AUR62010013	AUR62007550	AUR62016494	AUR62003085
AUR62005321	AUR62018250	AUR62035276	AUR62031643	AUR62014232	AUR62020246
AUR62021968	AUR62003046	AUR62042379	AUR62006460	AUR62014745	AUR62042041
AUR62010484	AUR62022410	AUR62016137	AUR62035554	AUR62027847	AUR62020383
AUR62036303	AUR62030455	AUR62004104	AUR62014386	AUR62024733	AUR62032213
AUR62026919	AUR62022686	AUR62024404	AUR62005115	AUR62014787	AUR62008709
AUR62025984	AUR62014421	AUR62031910	AUR62038718	AUR62012530	AUR62008819
AUR62014803	AUR62031680	AUR62008351	AUR62028073	AUR62040845	AUR62018347
AUR62029449	AUR62028750	AUR62012625	AUR62037970	AUR62007714	AUR62007709
AUR62016326	AUR62034555	AUR62007241	AUR62012526	AUR62016434	AUR62037585
AUR62004689	AUR62009264	AUR62016696	AUR62007426	AUR62023428	AUR62015624
AUR62003735	AUR62033166	AUR62037836	AUR62001549	AUR62043555	AUR62032860
AUR62006646	AUR62031809	AUR62012789	AUR62006077	AUR62035587	AUR62005531
AUR62021255	AUR62038541	AUR62033762	AUR62022034	AUR62044017	AUR62008176
AUR62016049	AUR62017772	AUR62037732	AUR62015040	AUR62007689	AUR62012057
AUR62036884	AUR62037367	AUR62012443	AUR62020110	AUR62034918	AUR62044654
AUR62016917	AUR62013725	AUR62018894	AUR62038341	AUR62028605	AUR62004923
AUR62019804	AUR62041742	AUR62025943	AUR62009825	AUR62014217	AUR62010757
AUR62031095	AUR62024437	AUR62008575	AUR62007603	AUR62029440	AUR62028735
AUR62018980	AUR62016369	AUR62025033	AUR62008006	AUR62000660	AUR62017934
AUR62018881	AUR62038938	AUR62007701	AUR62000101	AUR62014577	AUR62026870
AUR62029509	AUR62010940	AUR62027748	AUR62015013	AUR62025971	AUR62039453
AUR62041333	AUR62018571	AUR62000894	AUR62035981	AUR62040827	AUR62032331
AUR62024312	AUR62005445	AUR62001507	AUR62024017	AUR62002397	AUR62003201
AUR62018668	AUR62013599	AUR62032688	AUR62035235	AUR62034043	AUR62042037
AUR62012973	AUR62041069	AUR62043192	AUR62006896	AUR62033282	AUR62033255
AUR62005360	AUR62040862	AUR62020983	AUR62012600	AUR62037549	AUR62022521
AUR62038003	AUR62040910	AUR62008179	AUR62040788	AUR62009805	AUR62037422
AUR62002256	AUR62001722	AUR62026985	AUR62042529	AUR62025124	AUR62004200
AUR62026131	AUR62018839	AUR62038452	AUR62000305	AUR62036649	AUR62037442
AUR62030398	AUR62037779	AUR62038450	AUR62006650	AUR62015179	AUR62037348
AUR62031910	AUR62024989	AUR62042917	AUR62034021	AUR62004989	AUR62022155
AUR62041082	AUR62020977	AUR62041054	AUR62003761	AUR62011256	AUR62041760
AUR62001824	AUR62004113	AUR62035265	AUR62011247	AUR62008342	AUR62004626
AUR62038684	AUR62032176	AUR62006228	AUR62006736	AUR62000770	AUR62016456
AUR62013413	AUR62033675	AUR62008505	AUR62032439	AUR62043071	AUR62030378
AUR62015964	AUR62010629	AUR62019033	AUR62038585	AUR62000932	AUR62043680
AUR62026359	AUR62017883	AUR62026144	AUR62010635	AUR62020181	AUR62014699
AUR62004646	AUR62029711	AUR62022587	AUR62020563	AUR62007656	AUR62042789
AUR62025624	AUR62001402	AUR62011520	AUR62028558	AUR62030299	AUR62036500
AUR62040487	AUR62003038	AUR62014298	AUR62038586	AUR62009493	AUR62012148
AUR62027869	AUR62029437	AUR62032719	AUR62033084	AUR62002401	AUR62043513
AUR62000694	AUR62039435	AUR62009868	AUR62038991	AUR62012243	AUR62035455
AUR62010338	AUR62017150	AUR62042665	AUR62013403	AUR62019886	AUR62006087
AUR62039601	AUR62033196	AUR62008377	AUR62019144	AUR62007374	AUR62010763
[truncated: 6,594 more rows]

## Sheet: Table S2
Table S2: Enriced biological pathways based on gene ontology (GO) analysis in Chenopodium quinoa
ARF Type	id	term	category	ListHits	ListTotal	PopHits	PopTotal	pval	padj	Enrichment_score	Gene
ARF4	GO:0016429	tRNA (adenine-N1-)-methyltransferase activity	molecular_function	1	1684	1	23133	0	0	13.7369358669834	AUR62002487
ARF4	GO:0051321	meiotic cell cycle	biological_process	2	1684	2	23133	0	0	13.7369358669834	AUR62028642; AUR62008065
ARF4	GO:0016973	poly(A)+ mRNA export from nucleus	biological_process	2	1684	2	23133	0	0	13.7369358669834	AUR62005511; AUR62024231
ARF4	GO:0000172	ribonuclease MRP complex	cellular_component	1	1684	1	23133	0	0	13.7369358669834	AUR62040047
ARF4	GO:0030677	ribonuclease P complex	cellular_component	1	1684	1	23133	0	0	13.7369358669834	AUR62040047
ARF4	GO:0051017	actin filament bundle assembly	biological_process	2	1684	2	23133	0	0	13.7369358669834	AUR62001656; AUR62020121
ARF4	GO:0008144	drug binding	molecular_function	2	1684	2	23133	0	0	13.7369358669834	AUR62027030; AUR62030874
ARF4	GO:0051499	D-aminoacyl-tRNA deacylase activity	molecular_function	2	1684	2	23133	0	0	13.7369358669834	AUR62007873; AUR62003058
ARF4	GO:0003964	RNA-directed DNA polymerase activity	molecular_function	2	1684	2	23133	0	0	13.7369358669834	AUR62014136; AUR62041247
ARF4	GO:0005639	integral component of nuclear inner membrane	cellular_component	2	1684	2	23133	0	0	13.7369358669834	AUR62007233; AUR62018767
ARF4	GO:0000275	mitochondrial proton-transporting ATP synthase complex, catalytic core F(1)	cellular_component	1	1684	1	23133	0	0	13.7369358669834	AUR62018789
ARF4	GO:0016832	aldehyde-lyase activity	molecular_function	1	1684	1	23133	0	0	13.7369358669834	AUR62035874
ARF4	GO:0003774	motor activity	molecular_function	8	1684	20	23133	4.51508183740671e-06	0.000223174045106103	5.49477434679335	AUR62020593; AUR62025404; AUR62029311; AUR62008839; AUR62001065; AUR62029013; AUR62025166; AUR62009074
ARF4	GO:0016459	myosin complex	cellular_component	8	1684	20	23133	4.51508183740671e-06	0.000223174045106103	5.49477434679335	AUR62020593; AUR62025404; AUR62029311; AUR62008839; AUR62001065; AUR62029013; AUR62025166; AUR62009074
ARF4	GO:0005524	ATP binding	molecular_function	215	1684	2239	23133	7.48875745682497e-06	0.000345481344008192	1.31908942000957	AUR62024281; AUR62037367; AUR62041801; AUR62041375; AUR62010860; AUR62031809; AUR62043106; AUR62026051; AUR62001684; AUR62040549; AUR62014761; AUR62032689; AUR62023957; AUR62040551; AUR62026083; AUR62008629; AUR62003430; AUR62008644; AUR62030554; AUR62008652; AUR62008658; AUR62033115; AUR62038331; AUR62017865; AUR62039669; AUR62002147; AUR62020079; AUR62007367; AUR62030592; AUR62006042; AUR620073…
ARF4	GO:0003918	DNA topoisomerase type II (ATP-hydrolyzing) activity	molecular_function	5	1684	9	23133	1.02284350503736e-05	0.000442379815928657	7.63163103721299	AUR62019348; AUR62009398; AUR62023080; AUR62034097; AUR62019250
ARF4	GO:0003676	nucleic acid binding	molecular_function	89	1684	796	23133	1.99272424464748e-05	0.000811155986644737	1.53591368362	AUR62028669; AUR62041375; AUR62040549; AUR62023957; AUR62018663; AUR62035276; AUR62044473; AUR62022674; AUR62030545; AUR62007337; AUR62017865; AUR62039669; AUR62034933; AUR62020082; AUR62010027; AUR62012685; AUR62024905; AUR62038886; AUR62022307; AUR62005265; AUR62037585; AUR62017503; AUR62001896; AUR62040761; AUR62030726; AUR62026752; AUR62016232; AUR62003178; AUR62003637; AUR62007518; AUR620115…
ARF4	GO:0006807	nitrogen compound metabolic process	biological_process	10	1684	42	23133	0.000153053606304286	0.00588406086458701	3.27069901594842	AUR62044405; AUR62020575; AUR62041056; AUR62018342; AUR62011090; AUR62043536; AUR62025177; AUR62029097; AUR62037667; AUR62025545
ARF4	GO:0016810	hydrolase activity, acting on carbon-nitrogen (but not peptide) bonds	molecular_function	6	1684	19	23133	0.000246905788432121	0.00899256871552779	4.33797974746843	AUR62044405; AUR62020575; AUR62043536; AUR62025177; AUR62029097; AUR62025545
ARF4	GO:0008033	tRNA processing	biological_process	11	1684	53	23133	0.000344152152277768	0.0111047170533792	2.85106216107202	AUR62010367; AUR62040047; AUR62009488; AUR62032872; AUR62021510; AUR62041407; AUR62019538; AUR62016133; AUR62029292; AUR62041166; AUR62028113
ARF4	GO:0004809	tRNA (guanine-N2-)-methyltransferase activity	molecular_function	3	1684	6	23133	0.000372533488182254	0.0111047170533792	6.86846793349169	AUR62009488; AUR62029292; AUR62041166
ARF4	GO:0006379	mRNA cleavage	biological_process	2	1684	3	23133	0.00038513469549292	0.0111047170533792	9.15795724465558	AUR62040047; AUR62015961
ARF4	GO:0005850	eukaryotic translation initiation factor 2 complex	cellular_component	2	1684	3	23133	0.00038513469549292	0.0111047170533792	9.15795724465558	AUR62001896; AUR62044519
ARF4	GO:0043140	ATP-dependent 3'-5' DNA helicase activity	molecular_function	2	1684	3	23133	0.00038513469549292	0.0111047170533792	9.15795724465558	AUR62011515; AUR62016334
ARF4	GO:0006281	DNA repair	biological_process	23	1684	157	23133	0.000430061173925911	0.0119040932942692	2.01241735630967	AUR62001615; AUR62009415; AUR62037879; AUR62010860; AUR62040088; AUR62000811; AUR62027887; AUR62007326; AUR62008660; AUR62017868; AUR62029636; AUR62027007; AUR62017042; AUR62011515; AUR62039867; AUR62015996; AUR62038719; AUR62001472; AUR62040332; AUR62035523; AUR62035529; AUR62016334; AUR62010324
ARF4	GO:0004386	helicase activity	molecular_function	10	1684	48	23133	0.000539381110902288	0.0143558357209378	2.86186163895487	AUR62029966; AUR62005595; AUR62017865; AUR62030726; AUR62034636; AUR62007906; AUR62033766; AUR62002770; AUR62025517; AUR62029411
ARF4	GO:0051205	protein insertion into membrane	biological_process	4	1684	11	23133	0.000647081005662448	0.0154406915833936	4.99524940617577	AUR62023472; AUR62004481; AUR62023535; AUR62009598
ARF4	GO:0005985	sucrose metabolic process	biological_process	4	1684	11	23133	0.000647081005662448	0.0154406915833936	4.99524940617577	AUR62004763; AUR62028315; AUR62009549; AUR62025532
ARF4	GO:0016157	sucrose synthase activity	molecular_function	4	1684	11	23133	0.000647081005662448	0.0154406915833936	4.99524940617577	AUR62004763; AUR62028315; AUR62009549; AUR62025532
ARF4	GO:0004325	ferrochelatase activity	molecular_function	3	1684	7	23133	0.0008189917742163	0.0182820099276671	5.88725822870716	AUR62009171; AUR62011551; AUR62022054
ARF4	GO:0006783	heme biosynthetic process	biological_process	3	1684	7	23133	0.0008189917742163	0.0182820099276671	5.88725822870716	AUR62009171; AUR62011551; AUR62022054
ARF4	GO:0000166	nucleotide binding	molecular_function	28	1684	215	23133	0.000962796907200904	0.020158907054287	1.78899629895597	AUR62006845; AUR62041375; AUR62000811; AUR62042351; AUR62020591; AUR62001366; AUR62001380; AUR62017503; AUR62014941; AUR62021510; AUR62007518; AUR62001515; AUR62002847; AUR62018575; AUR62040959; AUR62033529; AUR62029567; AUR62027427; AUR62000499; AUR62029200; AUR62000956; AUR62021912; AUR62020606; AUR62033235; AUR62037316; AUR62036019; AUR62020841; AUR62002463
ARF4	GO:0007165	signal transduction	biological_process	17	1684	111	23133	0.00107308960127842	0.020158907054287	2.10385504269115	AUR62001634; AUR62027863; AUR62022658; AUR62019678; AUR62016209; AUR62016731; AUR62013346; AUR62016956; AUR62010932; AUR62039279; AUR62003093; AUR62037145; AUR62031616; AUR62031642; AUR62000195; AUR62011141; AUR62043483
ARF4	GO:0005871	kinesin complex	cellular_component	16	1684	103	23133	0.00119385916904431	0.020158907054287	2.13389295021101	AUR62040551; AUR62028320; AUR62042369; AUR62005249; AUR62013620; AUR62009653; AUR62003690; AUR62014616; AUR62012009; AUR62000714; AUR62019055; AUR62037929; AUR62043234; AUR62029238; AUR62017965; AUR62007655
ARF4	GO:0008017	microtubule binding	molecular_function	19	1684	131	23133	0.00126540892757471	0.020158907054287	1.99238001124186	AUR62040551; AUR62028320; AUR62042369; AUR62005249; AUR62013620; AUR62009653; AUR62024150; AUR62003690; AUR62014616; AUR62012009; AUR62000714; AUR62039594; AUR62019055; AUR62037929; AUR62043234; AUR62029238; AUR62017965; AUR62031663; AUR62007655
ARF4	GO:0006886	intracellular protein transport	biological_process	21	1684	150	23133	0.00127828515830793	0.020158907054287	1.92317102137767	AUR62001618; AUR62034921; AUR62031536; AUR62043348; AUR62039368; AUR62036405; AUR62010715; AUR62009338; AUR62005903; AUR62013345; AUR62043075; AUR62012299; AUR62037147; AUR62006626; AUR62014522; AUR62022907; AUR62026361; AUR62026366; AUR62021635; AUR62025072; AUR62011624
ARF4	GO:0003777	microtubule motor activity	molecular_function	16	1684	104	23133	0.00133224526528825	0.020158907054287	2.11337474876667	AUR62040551; AUR62028320; AUR62042369; AUR62005249; AUR62013620; AUR62009653; AUR62003690; AUR62014616; AUR62012009; AUR62000714; AUR62019055; AUR62037929; AUR62043234; AUR62029238; AUR62017965; AUR62007655
ARF4	GO:0007018	microtubule-based movement	biological_process	16	1684	104	23133	0.00133224526528825	0.020158907054287	2.11337474876667	AUR62040551; AUR62028320; AUR62042369; AUR62005249; AUR62013620; AUR62009653; AUR62003690; AUR62014616; AUR62012009; AUR62000714; AUR62019055; AUR62037929; AUR62043234; AUR62029238; AUR62017965; AUR62007655
ARF4	GO:0045145	single-stranded DNA 5'-3' exodeoxyribonuclease activity	molecular_function	2	1684	4	23133	0.00145656842877796	0.020158907054287	6.86846793349169	AUR62006522; AUR62033196
ARF4	GO:0016925	protein sumoylation	biological_process	2	1684	4	23133	0.00145656842877796	0.020158907054287	6.86846793349169	AUR62006526; AUR62020764
ARF4	GO:0031668	cellular response to extracellular stimulus	biological_process	2	1684	4	23133	0.00145656842877796	0.020158907054287	6.86846793349169	AUR62006526; AUR62020764
ARF4	GO:0005674	transcription factor TFIIF complex	cellular_component	2	1684	4	23133	0.00145656842877796	0.020158907054287	6.86846793349169	AUR62014448; AUR62034549
ARF4	GO:0003714	transcription corepressor activity	molecular_function	2	1684	4	23133	0.00145656842877796	0.020158907054287	6.86846793349169	AUR62038003; AUR62027206
ARF4	GO:0003876	AMP deaminase activity	molecular_function	2	1684	4	23133	0.00145656842877796	0.020158907054287	6.86846793349169	AUR62026277; AUR62030813
ARF4	GO:0032264	IMP salvage	biological_process	2	1684	4	23133	0.00145656842877796	0.020158907054287	6.86846793349169	AUR62026277; AUR62030813
ARF4	GO:0030123	AP-3 adaptor complex	cellular_component	2	1684	4	23133	0.00145656842877796	0.020158907054287	6.86846793349169	AUR62039368; AUR62004053
ARF4	GO:0006913	nucleocytoplasmic transport	biological_process	2	1684	4	23133	0.00145656842877796	0.020158907054287	6.86846793349169	AUR62003828; AUR62002589
ARF4	GO:0008352	katanin complex	cellular_component	2	1684	4	23133	0.00145656842877796	0.020158907054287	6.86846793349169	AUR62039594; AUR62031663
ARF4	GO:0051013	microtubule severing	biological_process	2	1684	4	23133	0.00145656842877796	0.020158907054287	6.86846793349169	AUR62039594; AUR62031663
ARF4	GO:0080048	GDP-D-glucose phosphorylase activity	molecular_function	2	1684	4	23133	0.00145656842877796	0.020158907054287	6.86846793349169	AUR62015836; AUR62020383
ARF4	GO:0019789	SUMO transferase activity	molecular_function	3	1684	8	23133	0.00154353569465221	0.0205049392358703	5.15135095011876	AUR62006526; AUR62020764; AUR62036152
ARF4	GO:0006366	transcription by RNA polymerase II	biological_process	3	1684	8	23133	0.00154353569465221	0.0205049392358703	5.15135095011876	AUR62014448; AUR62026407; AUR62034549
ARF4	GO:0004488	methylenetetrahydrofolate dehydrogenase (NADP+) activity	molecular_function	4	1684	13	23133	0.0015935706248247	0.0205049392358703	4.22674949753335	AUR62023439; AUR62033326; AUR62035697; AUR62009575
ARF4	GO:0005643	nuclear pore	cellular_component	6	1684	25	23133	0.00160009641435982	0.0205049392358703	3.29686460807601	AUR62005511; AUR62026086; AUR62003828; AUR62002589; AUR62024500; AUR62024231
ARF4	GO:0000049	tRNA binding	molecular_function	4	1684	14	23133	0.00233118776077713	0.0267526365201365	3.92483881913811	AUR62034190; AUR62018575; AUR62002513; AUR62020841
ARF4	GO:0005543	phospholipid binding	molecular_function	5	1684	20	23133	0.00234834396212316	0.0267526365201365	3.43423396674584	AUR62004736; AUR62021348; AUR62013301; AUR62033262; AUR62011183
ARF4	GO:0031072	heat shock protein binding	molecular_function	5	1684	21	23133	0.00308739671391789	0.0267526365201365	3.27069901594842	AUR62027838; AUR62025825; AUR62010151; AUR62044239; AUR62016329
ARF4	GO:0006265	DNA topological change	biological_process	5	1684	21	23133	0.00308739671391789	0.0267526365201365	3.27069901594842	AUR62019348; AUR62009398; AUR62023080; AUR62034097; AUR62019250
ARF4	GO:0004185	serine-type carboxypeptidase activity	molecular_function	11	1684	68	23133	0.00341835489151144	0.0267526365201365	2.22215139024731	AUR62002474; AUR62026784; AUR62033826; AUR62004142; AUR62008079; AUR62038204; AUR62027955; AUR62035372; AUR62020184; AUR62023715; AUR62034772
ARF4	GO:0004749	ribose phosphate diphosphokinase activity	molecular_function	2	1684	5	23133	0.00344369374431235	0.0267526365201365	5.49477434679335	AUR62018630; AUR62018760
ARF4	GO:0006542	glutamine biosynthetic process	biological_process	2	1684	5	23133	0.00344369374431235	0.0267526365201365	5.49477434679335	AUR62041056; AUR62037667
ARF4	GO:0070481	nuclear-transcribed mRNA catabolic process, non-stop decay	biological_process	2	1684	5	23133	0.00344369374431235	0.0267526365201365	5.49477434679335	AUR62006711; AUR62006712
ARF4	GO:0070966	nuclear-transcribed mRNA catabolic process, no-go decay	biological_process	2	1684	5	23133	0.00344369374431235	0.0267526365201365	5.49477434679335	AUR62006711; AUR62006712
ARF4	GO:0071025	RNA surveillance	biological_process	2	1684	5	23133	0.00344369374431235	0.0267526365201365	5.49477434679335	AUR62006711; AUR62006712
ARF4	GO:0005664	nuclear origin of replication recognition complex	cellular_component	2	1684	5	23133	0.00344369374431235	0.0267526365201365	5.49477434679335	AUR62033087; AUR62042764
ARF4	GO:0004348	glucosylceramidase activity	molecular_function	2	1684	5	23133	0.00344369374431235	0.0267526365201365	5.49477434679335	AUR62040148; AUR62040892
ARF4	GO:0006665	sphingolipid metabolic process	biological_process	2	1684	5	23133	0.00344369374431235	0.0267526365201365	5.49477434679335	AUR62040148; AUR62040892
ARF4	GO:0017053	transcriptional repressor complex	cellular_component	2	1684	5	23133	0.00344369374431235	0.0267526365201365	5.49477434679335	AUR62040383; AUR62043447
ARF4	GO:0016021	integral component of membrane	cellular_component	116	1684	1264	23133	0.00407982071320395	0.0267526365201365	1.26066816500797	AUR62024281; AUR62037360; AUR62014234; AUR62024750; AUR62011682; AUR62000318; AUR62037869; AUR62023472; AUR62039110; AUR62033999; AUR62026051; AUR62001684; AUR62000385; AUR62026083; AUR62031386; AUR62000850; AUR62039624; AUR62003430; AUR62030554; AUR62038326; AUR62008652; AUR62033115; AUR62025258; AUR62002126; AUR62038331; AUR62024437; AUR62019600; AUR62033190; AUR62037542; AUR62033669; AUR620091…
ARF4	GO:0030915	Smc5-Smc6 complex	cellular_component	3	1684	10	23133	0.00411400627568746	0.0267526365201365	4.12108076009501	AUR62001615; AUR62009415; AUR62036152
ARF4	GO:0044237	cellular metabolic process	biological_process	4	1684	16	23133	0.00449992073672027	0.0267526365201365	3.43423396674584	AUR62043363; AUR62033839; AUR62025622; AUR62001413
ARF4	GO:0005096	GTPase activator activity	molecular_function	6	1684	30	23133	0.00492139066199883	0.0267526365201365	2.74738717339667	AUR62005710; AUR62036252; AUR62032387; AUR62009695; AUR62041756; AUR62041692
ARF4	GO:0042626	ATPase-coupled transmembrane transporter activity	molecular_function	14	1684	99	23133	0.00522316446841235	0.0267526365201365	1.94259699129058	AUR62024281; AUR62026083; AUR62030554; AUR62008652; AUR62033115; AUR62038331; AUR62037542; AUR62024498; AUR62018337; AUR62005460; AUR62021245; AUR62027443; AUR62031470; AUR62007641
ARF4	GO:0004668	protein-arginine deiminase activity	molecular_function	1	1684	2	23133	0.0052964034729172	0.0267526365201365	6.86846793349169	AUR62032158
ARF4	GO:0009446	putrescine biosynthetic process	biological_process	1	1684	2	23133	0.0052964034729172	0.0267526365201365	6.86846793349169	AUR62032158
ARF4	GO:0031023	microtubule organizing center organization	biological_process	1	1684	2	23133	0.0052964034729172	0.0267526365201365	6.86846793349169	AUR62018128
ARF4	GO:0005774	vacuolar membrane	cellular_component	1	1684	2	23133	0.0052964034729172	0.0267526365201365	6.86846793349169	AUR62024750
ARF4	GO:0009651	response to salt stress	biological_process	1	1684	2	23133	0.0052964034729172	0.0267526365201365	6.86846793349169	AUR62024750
ARF4	GO:0055075	potassium ion homeostasis	biological_process	1	1684	2	23133	0.0052964034729172	0.0267526365201365	6.86846793349169	AUR62024750
ARF4	GO:0043550	regulation of lipid kinase activity	biological_process	1	1684	2	23133	0.0052964034729172	0.0267526365201365	6.86846793349169	AUR62014245
ARF4	GO:0070772	PAS complex	cellular_component	1	1684	2	23133	0.0052964034729172	0.0267526365201365	6.86846793349169	AUR62014245
ARF4	GO:0009405	pathogenesis	biological_process	1	1684	2	23133	0.0052964034729172	0.0267526365201365	6.86846793349169	AUR62005533
ARF4	GO:0009247	glycolipid biosynthetic process	biological_process	1	1684	2	23133	0.0052964034729172	0.0267526365201365	6.86846793349169	AUR62024785
ARF4	GO:0016035	zeta DNA polymerase complex	cellular_component	1	1684	2	23133	0.0052964034729172	0.0267526365201365	6.86846793349169	AUR62000811
ARF4	GO:0019985	translesion synthesis	biological_process	1	1684	2	23133	0.0052964034729172	0.0267526365201365	6.86846793349169	AUR62000811
ARF4	GO:0030688	preribosome, small subunit precursor	cellular_component	1	1684	2	23133	0.0052964034729172	0.0267526365201365	6.86846793349169	AUR62021325
ARF4	GO:0004820	glycine-tRNA ligase activity	molecular_function	1	1684	2	23133	0.0052964034729172	0.0267526365201365	6.86846793349169	AUR62001366
ARF4	GO:0006426	glycyl-tRNA aminoacylation	biological_process	1	1684	2	23133	0.0052964034729172	0.0267526365201365	6.86846793349169	AUR62001366
ARF4	GO:0008381	mechanosensitive ion channel activity	molecular_function	1	1684	2	23133	0.0052964034729172	0.0267526365201365	6.86846793349169	AUR62033688
ARF4	GO:0017183	peptidyl-diphthamide biosynthetic process from peptidyl-histidine	biological_process	1	1684	2	23133	0.0052964034729172	0.0267526365201365	6.86846793349169	AUR62027084
ARF4	GO:0050518	2-C-methyl-D-erythritol 4-phosphate cytidylyltransferase activity	molecular_function	1	1684	2	23133	0.0052964034729172	0.0267526365201365	6.86846793349169	AUR62030219
ARF4	GO:0005085	guanyl-nucleotide exchange factor activity	molecular_function	1	1684	2	23133	0.0052964034729172	0.0267526365201365	6.86846793349169	AUR62022352
ARF4	GO:0016879	ligase activity, forming carbon-nitrogen bonds	molecular_function	1	1684	2	23133	0.0052964034729172	0.0267526365201365	6.86846793349169	AUR62021510
ARF4	GO:0034599	cellular response to oxidative stress	biological_process	1	1684	2	23133	0.0052964034729172	0.0267526365201365	6.86846793349169	AUR62014976
ARF4	GO:0071486	cellular response to high light intensity	biological_process	1	1684	2	23133	0.0052964034729172	0.0267526365201365	6.86846793349169	AUR62014976
ARF4	GO:0016180	snRNA processing	biological_process	1	1684	2	23133	0.0052964034729172	0.0267526365201365	6.86846793349169	AUR62037214
ARF4	GO:0032039	integrator complex	cellular_component	1	1684	2	23133	0.0052964034729172	0.0267526365201365	6.86846793349169	AUR62037214
ARF4	GO:0004174	electron-transferring-flavoprotein dehydrogenase activity	molecular_function	1	1684	2	23133	0.0052964034729172	0.0267526365201365	6.86846793349169	AUR62002342
ARF4	GO:0004416	hydroxyacylglutathione hydrolase activity	molecular_function	1	1684	2	23133	0.0052964034729172	0.0267526365201365	6.86846793349169	AUR62002351
ARF4	GO:0019243	methylglyoxal catabolic process to D-lactate via S-lactoyl-glutathione	biological_process	1	1684	2	23133	0.0052964034729172	0.0267526365201365	6.86846793349169	AUR62002351
ARF4	GO:0016480	negative regulation of transcription by RNA polymerase III	biological_process	1	1684	2	23133	0.0052964034729172	0.0267526365201365	6.86846793349169	AUR62041239
ARF4	GO:0030173	integral component of Golgi membrane	cellular_component	1	1684	2	23133	0.0052964034729172	0.0267526365201365	6.86846793349169	AUR62029852
ARF4	GO:0007030	Golgi organization	biological_process	1	1684	2	23133	0.0052964034729172	0.0267526365201365	6.86846793349169	AUR62029871
ARF4	GO:0008685	2-C-methyl-D-erythritol 2,4-cyclodiphosphate synthase activity	molecular_function	1	1684	2	23133	0.0052964034729172	0.0267526365201365	6.86846793349169	AUR62010748
ARF4	GO:0005847	mRNA cleavage and polyadenylation specificity factor complex	cellular_component	1	1684	2	23133	0.0052964034729172	0.0267526365201365	6.86846793349169	AUR62015961
ARF4	GO:0005665	RNA polymerase II, core complex	cellular_component	1	1684	2	23133	0.0052964034729172	0.0267526365201365	6.86846793349169	AUR62026407
ARF4	GO:0017108	5'-flap endonuclease activity	molecular_function	1	1684	2	23133	0.0052964034729172	0.0267526365201365	6.86846793349169	AUR62013806
ARF4	GO:0033567	DNA replication, Okazaki fragment processing	biological_process	1	1684	2	23133	0.0052964034729172	0.0267526365201365	6.86846793349169	AUR62013806
ARF4	GO:0043142	single-stranded DNA-dependent ATPase activity	molecular_function	1	1684	2	23133	0.0052964034729172	0.0267526365201365	6.86846793349169	AUR62013806
ARF4	GO:0004555	alpha,alpha-trehalase activity	molecular_function	1	1684	2	23133	0.0052964034729172	0.0267526365201365	6.86846793349169	AUR62019888
ARF4	GO:0005991	trehalose metabolic process	biological_process	1	1684	2	23133	0.0052964034729172	0.0267526365201365	6.86846793349169	AUR62019888
ARF4	GO:0005319	lipid transporter activity	molecular_function	1	1684	2	23133	0.0052964034729172	0.0267526365201365	6.86846793349169	AUR62009833
ARF4	GO:0004418	hydroxymethylbilane synthase activity	molecular_function	1	1684	2	23133	0.0052964034729172	0.0267526365201365	6.86846793349169	AUR62031735
ARF4	GO:0006282	regulation of DNA repair	biological_process	1	1684	2	23133	0.0052964034729172	0.0267526365201365	6.86846793349169	AUR62035647
ARF4	GO:0006480	N-terminal protein amino acid methylation	biological_process	1	1684	2	23133	0.0052964034729172	0.0267526365201365	6.86846793349169	AUR62042202
ARF4	GO:0004512	inositol-3-phosphate synthase activity	molecular_function	1	1684	2	23133	0.0052964034729172	0.0267526365201365	6.86846793349169	AUR62002031
ARF4	GO:0006021	inositol biosynthetic process	biological_process	1	1684	2	23133	0.0052964034729172	0.0267526365201365	6.86846793349169	AUR62002031
ARF4	GO:0004363	glutathione synthase activity	molecular_function	1	1684	2	23133	0.0052964034729172	0.0267526365201365	6.86846793349169	AUR62005115
ARF4	GO:0006750	glutathione biosynthetic process	biological_process	1	1684	2	23133	0.0052964034729172	0.0267526365201365	6.86846793349169	AUR62005115
ARF4	GO:0043248	proteasome assembly	biological_process	1	1684	2	23133	0.0052964034729172	0.0267526365201365	6.86846793349169	AUR62036159
ARF4	GO:0019008	molybdopterin synthase complex	cellular_component	1	1684	2	23133	0.0052964034729172	0.0267526365201365	6.86846793349169	AUR62036652
ARF4	GO:0008484	sulfuric ester hydrolase activity	molecular_function	1	1684	2	23133	0.0052964034729172	0.0267526365201365	6.86846793349169	AUR62027493
ARF4	GO:0004823	leucine-tRNA ligase activity	molecular_function	1	1684	2	23133	0.0052964034729172	0.0267526365201365	6.86846793349169	AUR62021912
ARF4	GO:0006429	leucyl-tRNA aminoacylation	biological_process	1	1684	2	23133	0.0052964034729172	0.0267526365201365	6.86846793349169	AUR62021912
ARF4	GO:0016575	histone deacetylation	biological_process	1	1684	2	23133	0.0052964034729172	0.0267526365201365	6.86846793349169	AUR62010152
ARF4	GO:0051568	histone H3-K4 methylation	biological_process	1	1684	2	23133	0.0052964034729172	0.0267526365201365	6.86846793349169	AUR62010152
ARF4	GO:0030014	CCR4-NOT complex	cellular_component	1	1684	2	23133	0.0052964034729172	0.0267526365201365	6.86846793349169	AUR62015827
ARF4	GO:0034061	DNA polymerase activity	molecular_function	1	1684	2	23133	0.0052964034729172	0.0267526365201365	6.86846793349169	AUR62039408
ARF4	GO:0000266	mitochondrial fission	biological_process	1	1684	2	23133	0.0052964034729172	0.0267526365201365	6.86846793349169	AUR62030358
ARF4	GO:0000042	protein targeting to Golgi	biological_process	1	1684	2	23133	0.0052964034729172	0.0267526365201365	6.86846793349169	AUR62029449
ARF4	GO:0019237	centromeric DNA binding	molecular_function	1	1684	2	23133	0.0052964034729172	0.0267526365201365	6.86846793349169	AUR62011616
ARF4	GO:0016125	sterol metabolic process	biological_process	1	1684	2	23133	0.0052964034729172	0.0267526365201365	6.86846793349169	AUR62011188
ARF4	GO:0047750	cholestenol delta-isomerase activity	molecular_function	1	1684	2	23133	0.0052964034729172	0.0267526365201365	6.86846793349169	AUR62011188
ARF4	GO:0031491	nucleosome binding	molecular_function	1	1684	2	23133	0.0052964034729172	0.0267526365201365	6.86846793349169	AUR62042647
ARF4	GO:0043044	ATP-dependent chromatin remodeling	biological_process	1	1684	2	23133	0.0052964034729172	0.0267526365201365	6.86846793349169	AUR62042647
ARF4	GO:0010155	regulation of proton transport	biological_process	1	1684	2	23133	0.0052964034729172	0.0267526365201365	6.86846793349169	AUR62019432
ARF4	GO:0003879	ATP phosphoribosyltransferase activity	molecular_function	1	1684	2	23133	0.0052964034729172	0.0267526365201365	6.86846793349169	AUR62014220
ARF4	GO:0006367	transcription initiation from RNA polymerase II promoter	biological_process	4	1684	17	23133	0.00599739421091406	0.0298561521079879	3.23222020399609	AUR62014448; AUR62001737; AUR62032745; AUR62034549
ARF4	GO:0000922	spindle pole	cellular_component	3	1684	11	23133	0.00609510642998746	0.0298561521079879	3.74643705463183	AUR62008670; AUR62020189; AUR62006625
ARF4	GO:0005815	microtubule organizing center	cellular_component	3	1684	11	23133	0.00609510642998746	0.0298561521079879	3.74643705463183	AUR62008670; AUR62020189; AUR62006625
ARF4	GO:0051082	unfolded protein binding	molecular_function	10	1684	64	23133	0.00609588330284555	0.0298561521079879	2.14639622921615	AUR62027838; AUR62030207; AUR62020221; AUR62001562; AUR62000287; AUR62017484; AUR62025825; AUR62010151; AUR62044239; AUR62016329
ARF4	GO:0009396	folic acid-containing compound biosynthetic process	biological_process	5	1684	24	23133	0.00634598780199681	0.0298561521079879	2.86186163895487	AUR62023439; AUR62033326; AUR62019336; AUR62035697; AUR62009575
ARF4	GO:0000015	phosphopyruvate hydratase complex	cellular_component	2	1684	6	23133	0.00651485400044244	0.0298561521079879	4.57897862232779	AUR62037882; AUR62033587
ARF4	GO:0004634	phosphopyruvate hydratase activity	molecular_function	2	1684	6	23133	0.00651485400044244	0.0298561521079879	4.57897862232779	AUR62037882; AUR62033587
ARF4	GO:0016833	oxo-acid-lyase activity	molecular_function	2	1684	6	23133	0.00651485400044244	0.0298561521079879	4.57897862232779	AUR62007018; AUR62020114
ARF4	GO:0009584	detection of visible light	biological_process	2	1684	6	23133	0.00651485400044244	0.0298561521079879	4.57897862232779	AUR62016209; AUR62039279
ARF4	GO:0018298	protein-chromophore linkage	biological_process	2	1684	6	23133	0.00651485400044244	0.0298561521079879	4.57897862232779	AUR62016209; AUR62039279
ARF4	GO:0019239	deaminase activity	molecular_function	2	1684	6	23133	0.00651485400044244	0.0298561521079879	4.57897862232779	AUR62026277; AUR62030813
ARF4	GO:0006891	intra-Golgi vesicle-mediated transport	biological_process	2	1684	6	23133	0.00651485400044244	0.0298561521079879	4.57897862232779	AUR62029852; AUR62015049
ARF4	GO:0031361	integral component of thylakoid membrane	cellular_component	2	1684	6	23133	0.00651485400044244	0.0298561521079879	4.57897862232779	AUR62023874; AUR62006476
ARF4	GO:0016573	histone acetylation	biological_process	2	1684	6	23133	0.00651485400044244	0.0298561521079879	4.57897862232779	AUR62001296; AUR62014546
ARF4	GO:0004812	aminoacyl-tRNA ligase activity	molecular_function	13	1684	92	23133	0.00657424664219883	0.0299301228710631	1.94108876381287	AUR62041375; AUR62014941; AUR62007518; AUR62034190; AUR62002847; AUR62018575; AUR62040959; AUR62029567; AUR62029200; AUR62000956; AUR62021912; AUR62037316; AUR62020841
ARF4	GO:0016887	ATPase activity	molecular_function	29	1684	256	23133	0.00674963181035209	0.0305277464886513	1.55613726618171	AUR62024281; AUR62026051; AUR62026083; AUR62008629; AUR62030554; AUR62008652; AUR62033115; AUR62038331; AUR62006042; AUR62024498; AUR62018337; AUR62024989; AUR62011049; AUR62019344; AUR62016789; AUR62005460; AUR62021245; AUR62021721; AUR62021722; AUR62011204; AUR62033542; AUR62010433; AUR62027443; AUR62031445; AUR62031908; AUR62031470; AUR62010159; AUR62013283; AUR62007641
ARF4	GO:0003743	translation initiation factor activity	molecular_function	10	1684	65	23133	0.00686656599225231	0.0308549588742766	2.11337474876667	AUR62001896; AUR62038541; AUR62009316; AUR62032543; AUR62015955; AUR62029063; AUR62044519; AUR62016176; AUR62024517; AUR62029423
ARF4	GO:0000155	phosphorelay sensor kinase activity	molecular_function	5	1684	25	23133	0.00784469034546112	0.0350227465745748	2.74738717339667	AUR62016209; AUR62039279; AUR62031616; AUR62031642; AUR62043483
ARF4	GO:0016192	vesicle-mediated transport	biological_process	13	1684	94	23133	0.0079462243951356	0.0352486364194477	1.89978900288068	AUR62001618; AUR62013636; AUR62043348; AUR62039368; AUR62036405; AUR62010715; AUR62027245; AUR62009338; AUR62036467; AUR62030493; AUR62038961; AUR62022907; AUR62011624
ARF4	GO:0016597	amino acid binding	molecular_function	6	1684	33	23133	0.0085331499651283	0.0376110813749604	2.49762470308789	AUR62003416; AUR62007534; AUR62000260; AUR62021938; AUR62015837; AUR62043466
ARF4	GO:0030259	lipid glycosylation	biological_process	3	1684	12	23133	0.00862119762340449	0.0377586630088349	3.43423396674584	AUR62026689; AUR62028489; AUR62033787
ARF4	GO:0006351	transcription, DNA-templated	biological_process	24	1684	209	23133	0.00984702583869028	0.0428562382413438	1.57744718089761	AUR62032652; AUR62043106; AUR62042351; AUR62022327; AUR62027080; AUR62038003; AUR62025404; AUR62027206; AUR62026407; AUR62013825; AUR62043508; AUR62009860; AUR62035664; AUR62033084; AUR62041475; AUR62039211; AUR62003041; AUR62038987; AUR62010679; AUR62017143; AUR62025018; AUR62040383; AUR62043447; AUR62015017
ARF4	GO:0080019	fatty-acyl-CoA reductase (alcohol-forming) activity	molecular_function	4	1684	19	23133	0.00997865646311991	0.0431327613771201	2.89198649831229	AUR62031347; AUR62030748; AUR62022492; AUR62022495
ARF4	GO:0006418	tRNA aminoacylation for protein translation	biological_process	12	1684	87	23133	0.0100352233839832	0.0431327613771201	1.89474977475633	AUR62041375; AUR62014941; AUR62007518; AUR62002847; AUR62018575; AUR62040959; AUR62029567; AUR62029200; AUR62000956; AUR62021912; AUR62037316; AUR62020841
ARF4	GO:0000724	double-strand break repair via homologous recombination	biological_process	2	1684	7	23133	0.0107867506701121	0.0446971943935182	3.92483881913811	AUR62009415; AUR62036152
ARF4	GO:0009579	thylakoid	cellular_component	2	1684	7	23133	0.0107867506701121	0.0446971943935182	3.92483881913811	AUR62039624; AUR62022410
ARF4	GO:0005471	ATP:ADP antiporter activity	molecular_function	2	1684	7	23133	0.0107867506701121	0.0446971943935182	3.92483881913811	AUR62003430; AUR62011592
ARF4	GO:0016638	oxidoreductase activity, acting on the CH-NH2 group of donors	molecular_function	2	1684	7	23133	0.0107867506701121	0.0446971943935182	3.92483881913811	AUR62018342; AUR62019003
ARF4	GO:0004000	adenosine deaminase activity	molecular_function	2	1684	7	23133	0.0107867506701121	0.0446971943935182	3.92483881913811	AUR62033312; AUR62004330
ARF4	GO:0030131	clathrin adaptor complex	cellular_component	2	1684	7	23133	0.0107867506701121	0.0446971943935182	3.92483881913811	AUR62010715; AUR62009338
ARF4	GO:0043039	tRNA aminoacylation	biological_process	5	1684	27	23133	0.0115768243571265	0.0475278039835166	2.54387701240433	AUR62017503; AUR62034190; AUR62002847; AUR62033529; AUR62000956
ARF4	GO:0050664	oxidoreductase activity, acting on NAD(P)H, oxygen as acceptor	molecular_function	3	1684	13	23133	0.0117445874005511	0.0475278039835166	3.17006212315001	AUR62001860; AUR62009658; AUR62025301
ARF4	GO:0004471	malate dehydrogenase (decarboxylating) (NAD+) activity	molecular_function	3	1684	13	23133	0.0117445874005511	0.0475278039835166	3.17006212315001	AUR62033329; AUR62036603; AUR62041960
ARF4	GO:0030145	manganese ion binding	molecular_function	3	1684	13	23133	0.0117445874005511	0.0475278039835166	3.17006212315001	AUR62006768; AUR62031248; AUR62018250
ARF4	GO:0006260	DNA replication	biological_process	12	1684	90	23133	0.0131868451486648	0.05305405141207	1.83159144893112	AUR62042351; AUR62019605; AUR62011515; AUR62033887; AUR62000718; AUR62036939; AUR62040986; AUR62033087; AUR62023039; AUR62042764; AUR62033255; AUR62016334
ARF4	GO:0016787	hydrolase activity	molecular_function	38	1684	372	23133	0.013957144136018	0.0544911832875725	1.40323538426174	AUR62041331; AUR62033942; AUR62041375; AUR62017865; AUR62039670; AUR62028303; AUR62006064; AUR62011840; AUR62028834; AUR62010550; AUR62001377; AUR62023643; AUR62031587; AUR62035470; AUR62039837; AUR62028021; AUR62038085; AUR62025945; AUR62011090; AUR62033811; AUR62028555; AUR62027291; AUR62029045; AUR62030470; AUR62017783; AUR62005150; AUR62018250; AUR62004317; AUR62018779; AUR62000945; AUR620340…
ARF4	GO:0030488	tRNA methylation	biological_process	1	1684	3	23133	0.0151189410277658	0.0544911832875725	4.57897862232779	AUR62002487
ARF4	GO:0031515	tRNA (m1A) methyltransferase complex	cellular_component	1	1684	3	23133	0.0151189410277658	0.0544911832875725	4.57897862232779	AUR62002487
ARF4	GO:0048024	regulation of mRNA splicing, via spliceosome	biological_process	1	1684	3	23133	0.0151189410277658	0.0544911832875725	4.57897862232779	AUR62044439
ARF4	GO:0070072	vacuolar proton-transporting V-type ATPase complex assembly	biological_process	1	1684	3	23133	0.0151189410277658	0.0544911832875725	4.57897862232779	AUR62038333
ARF4	GO:0042256	mature ribosome assembly	biological_process	1	1684	3	23133	0.0151189410277658	0.0544911832875725	4.57897862232779	AUR62009147
ARF4	GO:0032784	regulation of DNA-templated transcription, elongation	biological_process	1	1684	3	23133	0.0151189410277658	0.0544911832875725	4.57897862232779	AUR62021027
ARF4	GO:0098599	palmitoyl hydrolase activity	molecular_function	1	1684	3	23133	0.0151189410277658	0.0544911832875725	4.57897862232779	AUR62018891
ARF4	GO:0004816	asparagine-tRNA ligase activity	molecular_function	1	1684	3	23133	0.0151189410277658	0.0544911832875725	4.57897862232779	AUR62007518
ARF4	GO:0006421	asparaginyl-tRNA aminoacylation	biological_process	1	1684	3	23133	0.0151189410277658	0.0544911832875725	4.57897862232779	AUR62007518
ARF4	GO:0004819	glutamine-tRNA ligase activity	molecular_function	1	1684	3	23133	0.0151189410277658	0.0544911832875725	4.57897862232779	AUR62002847
ARF4	GO:0006425	glutaminyl-tRNA aminoacylation	biological_process	1	1684	3	23133	0.0151189410277658	0.0544911832875725	4.57897862232779	AUR62002847
ARF4	GO:0005672	transcription factor TFIIA complex	cellular_component	1	1684	3	23133	0.0151189410277658	0.0544911832875725	4.57897862232779	AUR62001737
ARF4	GO:0004371	glycerone kinase activity	molecular_function	1	1684	3	23133	0.0151189410277658	0.0544911832875725	4.57897862232779	AUR62034013
ARF4	GO:0006071	glycerol metabolic process	biological_process	1	1684	3	23133	0.0151189410277658	0.0544911832875725	4.57897862232779	AUR62034013
ARF4	GO:0042274	ribosomal small subunit biogenesis	biological_process	1	1684	3	23133	0.0151189410277658	0.0544911832875725	4.57897862232779	AUR62007902
ARF4	GO:0006302	double-strand break repair	biological_process	1	1684	3	23133	0.0151189410277658	0.0544911832875725	4.57897862232779	AUR62002251
ARF4	GO:0003937	IMP cyclohydrolase activity	molecular_function	1	1684	3	23133	0.0151189410277658	0.0544911832875725	4.57897862232779	AUR62015011
ARF4	GO:0004643	phosphoribosylaminoimidazolecarboxamide formyltransferase activity	molecular_function	1	1684	3	23133	0.0151189410277658	0.0544911832875725	4.57897862232779	AUR62015011
ARF4	GO:0051382	kinetochore assembly	biological_process	1	1684	3	23133	0.0151189410277658	0.0544911832875725	4.57897862232779	AUR62011616
ARF4	GO:0003684	damaged DNA binding	molecular_function	4	1684	21	23133	0.0154704368539316	0.0548651180656722	2.61655921275874	AUR62037879; AUR62027007; AUR62040332; AUR62010324
ARF4	GO:0016876	ligase activity, forming aminoacyl-tRNA and related compounds	molecular_function	4	1684	21	23133	0.0154704368539316	0.0548651180656722	2.61655921275874	AUR62017503; AUR62002847; AUR62033529; AUR62000956
ARF4	GO:0004559	alpha-mannosidase activity	molecular_function	2	1684	8	23133	0.016332679655388	0.0548651180656722	3.43423396674584	AUR62037830; AUR62029484
ARF4	GO:0031124	mRNA 3'-end processing	biological_process	2	1684	8	23133	0.016332679655388	0.0548651180656722	3.43423396674584	AUR62034933; AUR62022307
ARF4	GO:0004356	glutamate-ammonia ligase activity	molecular_function	2	1684	8	23133	0.016332679655388	0.0548651180656722	3.43423396674584	AUR62041056; AUR62037667
ARF4	GO:0008237	metallopeptidase activity	molecular_function	2	1684	8	23133	0.016332679655388	0.0548651180656722	3.43423396674584	AUR62009110; AUR62036947
ARF4	GO:0004813	alanine-tRNA ligase activity	molecular_function	2	1684	8	23133	0.016332679655388	0.0548651180656722	3.43423396674584	AUR62017503; AUR62033529
ARF4	GO:0006419	alanyl-tRNA aminoacylation	biological_process	2	1684	8	23133	0.016332679655388	0.0548651180656722	3.43423396674584	AUR62017503; AUR62033529
ARF4	GO:0042132	fructose 1,6-bisphosphate 1-phosphatase activity	molecular_function	2	1684	8	23133	0.016332679655388	0.0548651180656722	3.43423396674584	AUR62026716; AUR62013573
ARF4	GO:0005667	transcription factor complex	cellular_component	2	1684	8	23133	0.016332679655388	0.0548651180656722	3.43423396674584	AUR62020244; AUR62001537
ARF4	GO:0051015	actin filament binding	molecular_function	2	1684	8	23133	0.016332679655388	0.0548651180656722	3.43423396674584	AUR62038528; AUR62013598
ARF4	GO:0030151	molybdenum ion binding	molecular_function	2	1684	8	23133	0.016332679655388	0.0548651180656722	3.43423396674584	AUR62025463; AUR62008776
ARF4	GO:0004664	prephenate dehydratase activity	molecular_function	2	1684	8	23133	0.016332679655388	0.0548651180656722	3.43423396674584	AUR62021938; AUR62043466
ARF4	GO:0009094	L-phenylalanine biosynthetic process	biological_process	2	1684	8	23133	0.016332679655388	0.0548651180656722	3.43423396674584	AUR62021938; AUR62043466
ARF4	GO:0004674	protein serine/threonine kinase activity	molecular_function	7	1684	46	23133	0.0168913615795157	0.0564677401595405	2.09040328410617	AUR62002147; AUR62020079; AUR62032312; AUR62008310; AUR62029392; AUR62030959; AUR62022258
ARF4	GO:0016829	lyase activity	molecular_function	10	1684	74	23133	0.0176936555240416	0.0588654308780616	1.85634268472748	AUR62029694; AUR62014629; AUR62014633; AUR62012567; AUR62031442; AUR62040183; AUR62044071; AUR62008718; AUR62034211; AUR62034213
ARF4	GO:0006364	rRNA processing	biological_process	6	1684	38	23133	0.0183753951131111	0.0608410211400615	2.16898987373422	AUR62010365; AUR62040047; AUR62021325; AUR62038500; AUR62005314; AUR62014228
ARF4	GO:0042578	phosphoric ester hydrolase activity	molecular_function	4	1684	22	23133	0.0188479247303711	0.0618140469830179	2.49762470308789	AUR62026716; AUR62004617; AUR62013573; AUR62002415
ARF4	GO:0003697	single-stranded DNA binding	molecular_function	4	1684	22	23133	0.0188479247303711	0.0618140469830179	2.49762470308789	AUR62033887; AUR62000718; AUR62036939; AUR62033255
ARF4	GO:0016831	carboxy-lyase activity	molecular_function	5	1684	30	23133	0.019282629093124	0.0629414119454802	2.2894893111639	AUR62003486; AUR62008810; AUR62017795; AUR62019033; AUR62025038
ARF4	GO:0008654	phospholipid biosynthetic process	biological_process	3	1684	15	23133	0.0199539806933891	0.0639266418510428	2.74738717339667	AUR62006833; AUR62002031; AUR62000488
ARF4	GO:0016620	oxidoreductase activity, acting on the aldehyde or oxo group of donors, NAD or NADP as acceptor	molecular_function	3	1684	15	23133	0.0199539806933891	0.0639266418510428	2.74738717339667	AUR62037544; AUR62029841; AUR62025870
ARF4	GO:0032040	small-subunit processome	cellular_component	3	1684	15	23133	0.0199539806933891	0.0639266418510428	2.74738717339667	AUR62038500; AUR62005314; AUR62014228
ARF4	GO:0004177	aminopeptidase activity	molecular_function	3	1684	15	23133	0.0199539806933891	0.0639266418510428	2.74738717339667	AUR62037736; AUR62006768; AUR62031248
ARF4	GO:0009378	four-way junction helicase activity	molecular_function	6	1684	39	23133	0.0210290142320114	0.0670602665831883	2.11337474876667	AUR62010860; AUR62008660; AUR62029636; AUR62017042; AUR62039867; AUR62001472
ARF4	GO:0016818	hydrolase activity, acting on acid anhydrides, in phosphorus-containing anhydrides	molecular_function	5	1684	31	23133	0.022478988354382	0.0682863427083843	2.21563481725538	AUR62023957; AUR62031587; AUR62042903; AUR62011631; AUR62042647
ARF4	GO:0016740	transferase activity	molecular_function	5	1684	31	23133	0.022478988354382	0.0682863427083843	2.21563481725538	AUR62034412; AUR62000016; AUR62032098; AUR62037493; AUR62014388
ARF4	GO:0030117	membrane coat	cellular_component	4	1684	23	23133	0.0226760658360801	0.0682863427083843	2.38903232469276	AUR62039368; AUR62036405; AUR62010715; AUR62011624
ARF4	GO:0030130	clathrin coat of trans-Golgi network vesicle	cellular_component	2	1684	9	23133	0.0231897262087721	0.0682863427083843	3.05265241488519	AUR62001618; AUR62022907
ARF4	GO:0030132	clathrin coat of coated pit	cellular_component	2	1684	9	23133	0.0231897262087721	0.0682863427083843	3.05265241488519	AUR62001618; AUR62022907
ARF4	GO:0016780	phosphotransferase activity, for other substituted phosphate groups	molecular_function	2	1684	9	23133	0.0231897262087721	0.0682863427083843	3.05265241488519	AUR62006833; AUR62000488
ARF4	GO:0006013	mannose metabolic process	biological_process	2	1684	9	23133	0.0231897262087721	0.0682863427083843	3.05265241488519	AUR62037830; AUR62029484
ARF4	GO:0015923	mannosidase activity	molecular_function	2	1684	9	23133	0.0231897262087721	0.0682863427083843	3.05265241488519	AUR62037830; AUR62029484
ARF4	GO:0015969	guanosine tetraphosphate metabolic process	biological_process	2	1684	9	23133	0.0231897262087721	0.0682863427083843	3.05265241488519	AUR62029975; AUR62025529
ARF4	GO:0017150	tRNA dihydrouridine synthase activity	molecular_function	2	1684	9	23133	0.0231897262087721	0.0682863427083843	3.05265241488519	AUR62010367; AUR62032872
ARF4	GO:0004540	ribonuclease activity	molecular_function	2	1684	9	23133	0.0231897262087721	0.0682863427083843	3.05265241488519	AUR62040047; AUR62028113
ARF4	GO:0009165	nucleotide biosynthetic process	biological_process	2	1684	9	23133	0.0231897262087721	0.0682863427083843	3.05265241488519	AUR62018630; AUR62018760
ARF4	GO:0016310	phosphorylation	biological_process	2	1684	9	23133	0.0231897262087721	0.0682863427083843	3.05265241488519	AUR62034950; AUR62005429
ARF4	GO:0051276	chromosome organization	biological_process	2	1684	9	23133	0.0231897262087721	0.0682863427083843	3.05265241488519	AUR62011867; AUR62012301
ARF4	GO:0031369	translation initiation factor binding	molecular_function	2	1684	9	23133	0.0231897262087721	0.0682863427083843	3.05265241488519	AUR62015955; AUR62029423
ARF4	GO:0006378	mRNA polyadenylation	biological_process	2	1684	9	23133	0.0231897262087721	0.0682863427083843	3.05265241488519	AUR62015961; AUR62025112
ARF4	GO:0004345	glucose-6-phosphate dehydrogenase activity	molecular_function	2	1684	9	23133	0.0231897262087721	0.0682863427083843	3.05265241488519	AUR62031998; AUR62015013
ARF4	GO:0006006	glucose metabolic process	biological_process	2	1684	9	23133	0.0231897262087721	0.0682863427083843	3.05265241488519	AUR62031998; AUR62015013
ARF4	GO:0000287	magnesium ion binding	molecular_function	19	1684	172	23133	0.0255221634673407	0.0732230479033584	1.51745221786444	AUR62018630; AUR62037882; AUR62040586; AUR62008644; AUR62037021; AUR62029694; AUR62001515; AUR62014629; AUR62014633; AUR62012567; AUR62016924; AUR62033587; AUR62040183; AUR62044071; AUR62018760; AUR62011956; AUR62034211; AUR62034213; AUR62014220
ARF4	GO:0006310	DNA recombination	biological_process	7	1684	50	23133	0.0269286576071212	0.0732230479033584	1.92317102137767	AUR62010860; AUR62008660; AUR62029636; AUR62017042; AUR62039867; AUR62002251; AUR62001472
ARF4	GO:0030983	mismatched DNA binding	molecular_function	4	1684	24	23133	0.0269734547924177	0.0732230479033584	2.2894893111639	AUR62008658; AUR62021519; AUR62024662; AUR62015808
ARF4	GO:0003899	DNA-directed 5'-3' RNA polymerase activity	molecular_function	12	1684	99	23133	0.0272647025992273	0.0732230479033584	1.66508313539192	AUR62032652; AUR62042351; AUR62025404; AUR62026407; AUR62013825; AUR62009860; AUR62035664; AUR62033084; AUR62003041; AUR62017143; AUR62025018; AUR62015017
ARF4	GO:0004347	glucose-6-phosphate isomerase activity	molecular_function	1	1684	4	23133	0.0287813136267536	0.0732230479033584	3.43423396674584	AUR62027308
ARF4	GO:0003938	IMP dehydrogenase activity	molecular_function	1	1684	4	23133	0.0287813136267536	0.0732230479033584	3.43423396674584	AUR62032176
ARF4	GO:0046907	intracellular transport	biological_process	1	1684	4	23133	0.0287813136267536	0.0732230479033584	3.43423396674584	AUR62017300
ARF4	GO:0005381	iron ion transmembrane transporter activity	molecular_function	1	1684	4	23133	0.0287813136267536	0.0732230479033584	3.43423396674584	AUR62000385
ARF4	GO:0034755	iron ion transmembrane transport	biological_process	1	1684	4	23133	0.0287813136267536	0.0732230479033584	3.43423396674584	AUR62000385
ARF4	GO:0004826	phenylalanine-tRNA ligase activity	molecular_function	1	1684	4	23133	0.0287813136267536	0.0732230479033584	3.43423396674584	AUR62008644
ARF4	GO:0006432	phenylalanyl-tRNA aminoacylation	biological_process	1	1684	4	23133	0.0287813136267536	0.0732230479033584	3.43423396674584	AUR62008644
ARF4	GO:0009186	deoxyribonucleoside diphosphate metabolic process	biological_process	1	1684	4	23133	0.0287813136267536	0.0732230479033584	3.43423396674584	AUR62002639
ARF4	GO:0003883	CTP synthase activity	molecular_function	1	1684	4	23133	0.0287813136267536	0.0732230479033584	3.43423396674584	AUR62011840
ARF4	GO:0000184	nuclear-transcribed mRNA catabolic process, nonsense-mediated decay	biological_process	1	1684	4	23133	0.0287813136267536	0.0732230479033584	3.43423396674584	AUR62014974
ARF4	GO:0006869	lipid transport	biological_process	1	1684	4	23133	0.0287813136267536	0.0732230479033584	3.43423396674584	AUR62009833
ARF4	GO:0048037	cofactor binding	molecular_function	1	1684	4	23133	0.0287813136267536	0.0732230479033584	3.43423396674584	AUR62017711
ARF4	GO:0008531	riboflavin kinase activity	molecular_function	1	1684	4	23133	0.0287813136267536	0.0732230479033584	3.43423396674584	AUR62016900
ARF4	GO:0006308	DNA catabolic process	biological_process	1	1684	4	23133	0.0287813136267536	0.0732230479033584	3.43423396674584	AUR62016922
ARF4	GO:0008193	tRNA guanylyltransferase activity	molecular_function	1	1684	4	23133	0.0287813136267536	0.0732230479033584	3.43423396674584	AUR62016924
ARF4	GO:0017056	structural constituent of nuclear pore	molecular_function	1	1684	4	23133	0.0287813136267536	0.0732230479033584	3.43423396674584	AUR62002589
ARF4	GO:0016708	oxidoreductase activity, acting on paired donors, with incorporation or reduction of molecular oxygen, NAD(P)H as one donor, and incorporation of two atoms of oxygen into one donor	molecular_function	1	1684	4	23133	0.0287813136267536	0.0732230479033584	3.43423396674584	AUR62027431
ARF4	GO:0019439	aromatic compound catabolic process	biological_process	1	1684	4	23133	0.0287813136267536	0.0732230479033584	3.43423396674584	AUR62027431
ARF4	GO:0000276	mitochondrial proton-transporting ATP synthase complex, coupling factor F(o)	cellular_component	1	1684	4	23133	0.0287813136267536	0.0732230479033584	3.43423396674584	AUR62017400
ARF4	GO:0019310	inositol catabolic process	biological_process	1	1684	4	23133	0.0287813136267536	0.0732230479033584	3.43423396674584	AUR62022251
ARF4	GO:0050113	inositol oxygenase activity	molecular_function	1	1684	4	23133	0.0287813136267536	0.0732230479033584	3.43423396674584	AUR62022251
ARF4	GO:0004739	pyruvate dehydrogenase (acetyl-transferring) activity	molecular_function	1	1684	4	23133	0.0287813136267536	0.0732230479033584	3.43423396674584	AUR62005688
ARF4	GO:0006086	acetyl-CoA biosynthetic process from pyruvate	biological_process	1	1684	4	23133	0.0287813136267536	0.0732230479033584	3.43423396674584	AUR62005688
ARF4	GO:0030071	regulation of mitotic metaphase/anaphase transition	biological_process	1	1684	4	23133	0.0287813136267536	0.0732230479033584	3.43423396674584	AUR62008292
ARF4	GO:0016743	carboxyl- or carbamoyltransferase activity	molecular_function	1	1684	4	23133	0.0287813136267536	0.0732230479033584	3.43423396674584	AUR62015837
ARF4	GO:0008107	galactoside 2-alpha-L-fucosyltransferase activity	molecular_function	1	1684	4	23133	0.0287813136267536	0.0732230479033584	3.43423396674584	AUR62010629
ARF4	GO:0042546	cell wall biogenesis	biological_process	1	1684	4	23133	0.0287813136267536	0.0732230479033584	3.43423396674584	AUR62010629
ARF4	GO:0005986	sucrose biosynthetic process	biological_process	1	1684	4	23133	0.0287813136267536	0.0732230479033584	3.43423396674584	AUR62036326
ARF4	GO:0050307	sucrose-phosphate phosphatase activity	molecular_function	1	1684	4	23133	0.0287813136267536	0.0732230479033584	3.43423396674584	AUR62036326
ARF4	GO:0006897	endocytosis	biological_process	1	1684	4	23133	0.0287813136267536	0.0732230479033584	3.43423396674584	AUR62038996
ARF4	GO:0001671	ATPase activator activity	molecular_function	1	1684	4	23133	0.0287813136267536	0.0732230479033584	3.43423396674584	AUR62011998
ARF4	GO:0008158	hedgehog receptor activity	molecular_function	1	1684	4	23133	0.0287813136267536	0.0732230479033584	3.43423396674584	AUR62012915
ARF4	GO:0000776	kinetochore	cellular_component	1	1684	4	23133	0.0287813136267536	0.0732230479033584	3.43423396674584	AUR62011616
ARF4	GO:0015079	potassium ion transmembrane transporter activity	molecular_function	5	1684	33	23133	0.0298976790286018	0.0754201552918618	2.08135391923991	AUR62035954; AUR62010772; AUR62017798; AUR62042411; AUR62026895
ARF4	GO:0071805	potassium ion transmembrane transport	biological_process	5	1684	33	23133	0.0298976790286018	0.0754201552918618	2.08135391923991	AUR62035954; AUR62010772; AUR62017798; AUR62042411; AUR62026895
ARF4	GO:0005783	endoplasmic reticulum	cellular_component	7	1684	51	23133	0.0299718825220549	0.0754201552918618	1.88546178566438	AUR62038326; AUR62000287; AUR62018243; AUR62037147; AUR62023205; AUR62025072; AUR62019432
ARF4	GO:0051225	spindle assembly	biological_process	2	1684	10	23133	0.0313650347515227	0.0786398697393249	2.74738717339667	AUR62018128; AUR62028702
ARF4	GO:0016049	cell growth	biological_process	4	1684	25	23133	0.0317556459041569	0.0793317940999153	2.19790973871734	AUR62006526; AUR62020764; AUR62036469; AUR62017116
ARF4	GO:0006413	translational initiation	biological_process	6	1684	43	23133	0.0342872551066733	0.0853481314166112	1.9167817488814	AUR62038541; AUR62032543; AUR62015955; AUR62029063; AUR62016176; AUR62029423
ARF4	GO:0006298	mismatch repair	biological_process	4	1684	26	23133	0.037035077750758	0.091529549298302	2.11337474876667	AUR62008658; AUR62021519; AUR62024662; AUR62015808
ARF4	GO:0005694	chromosome	cellular_component	4	1684	26	23133	0.037035077750758	0.091529549298302	2.11337474876667	AUR62011867; AUR62012301; AUR62019348; AUR62034097
ARF4	GO:0005886	plasma membrane	cellular_component	3	1684	18	23133	0.037605072996334	0.0919530406836153	2.2894893111639	AUR62024750; AUR62034359; AUR62019432
ARF4	GO:0031047	gene silencing by RNA	biological_process	3	1684	18	23133	0.037605072996334	0.0919530406836153	2.2894893111639	AUR62008110; AUR62009565; AUR62034274
ARF4	GO:0003872	6-phosphofructokinase activity	molecular_function	3	1684	18	23133	0.037605072996334	0.0919530406836153	2.2894893111639	AUR62021897; AUR62039818; AUR62012760
ARF4	GO:0006096	glycolytic process	biological_process	8	1684	63	23133	0.0379130908282903	0.0920556450988664	1.74437280850583	AUR62027308; AUR62037882; AUR62021897; AUR62039818; AUR62033531; AUR62033587; AUR62012760; AUR62011956
ARF4	GO:0010333	terpene synthase activity	molecular_function	8	1684	63	23133	0.0379130908282903	0.0920556450988664	1.74437280850583	AUR62029694; AUR62014629; AUR62014633; AUR62012567; AUR62040183; AUR62044071; AUR62034211; AUR62034213
ARF4	GO:0016301	kinase activity	molecular_function	5	1684	35	23133	0.0387591953176894	0.0937809900693744	1.96241940956905	AUR62007378; AUR62034950; AUR62005429; AUR62037117; AUR62002234
ARF4	GO:0006164	purine nucleotide biosynthetic process	biological_process	2	1684	11	23133	0.0408412578720984	0.0971207919157804	2.49762470308789	AUR62032176; AUR62015011
ARF4	GO:0016272	prefoldin complex	cellular_component	2	1684	11	23133	0.0408412578720984	0.0971207919157804	2.49762470308789	AUR62030207; AUR62016229
ARF4	GO:0006388	tRNA splicing, via endonucleolytic cleavage and ligation	biological_process	2	1684	11	23133	0.0408412578720984	0.0971207919157804	2.49762470308789	AUR62013643; AUR62043207
ARF4	GO:0016772	transferase activity, transferring phosphorus-containing groups	molecular_function	2	1684	11	23133	0.0408412578720984	0.0971207919157804	2.49762470308789	AUR62013643; AUR62043207
ARF4	GO:0017119	Golgi transport complex	cellular_component	2	1684	11	23133	0.0408412578720984	0.0971207919157804	2.49762470308789	AUR62012299; AUR62015049
ARF4	GO:0008289	lipid binding	molecular_function	5	1684	36	23133	0.0437532574231573	0.100976861561703	1.90790775930325	AUR62018653; AUR62022184; AUR62006008; AUR62008768; AUR62020336
ARF4	GO:0008080	N-acetyltransferase activity	molecular_function	7	1684	55	23133	0.044485663040147	0.100976861561703	1.74833729216152	AUR62028196; AUR62041848; AUR62003487; AUR62007827; AUR62006445; AUR62006182; AUR62026860
ARF4	GO:0048544	recognition of pollen	biological_process	9	1684	75	23133	0.0447878466433363	0.100976861561703	1.648432304038	AUR62036507; AUR62014663; AUR62014676; AUR62012519; AUR62042291; AUR62022258; AUR62022264; AUR62031455; AUR62031973
ARF4	GO:0030127	COPII vesicle coat	cellular_component	3	1684	19	23133	0.0449721174051911	0.100976861561703	2.16898987373422	AUR62031536; AUR62013345; AUR62014522
ARF4	GO:0009507	chloroplast	cellular_component	3	1684	19	23133	0.0449721174051911	0.100976861561703	2.16898987373422	AUR62014976; AUR62032296; AUR62011936
ARF4	GO:0048038	quinone binding	molecular_function	3	1684	19	23133	0.0449721174051911	0.100976861561703	2.16898987373422	AUR62005455; AUR62043792; AUR62043903
ARF4	GO:0032300	mismatch repair complex	cellular_component	1	1684	5	23133	0.0456730602150477	0.100976861561703	2.74738717339667	AUR62008658
ARF4	GO:0007033	vacuole organization	biological_process	1	1684	5	23133	0.0456730602150477	0.100976861561703	2.74738717339667	AUR62034921
ARF4	GO:0008897	holo-[acyl-carrier-protein] synthase activity	molecular_function	1	1684	5	23133	0.0456730602150477	0.100976861561703	2.74738717339667	AUR62037021
ARF4	GO:0006090	pyruvate metabolic process	biological_process	1	1684	5	23133	0.0456730602150477	0.100976861561703	2.74738717339667	AUR62034950
ARF4	GO:0050242	pyruvate, phosphate dikinase activity	molecular_function	1	1684	5	23133	0.0456730602150477	0.100976861561703	2.74738717339667	AUR62034950
ARF4	GO:0006353	DNA-templated transcription, termination	biological_process	1	1684	5	23133	0.0456730602150477	0.100976861561703	2.74738717339667	AUR62011844
ARF4	GO:0006537	glutamate biosynthetic process	biological_process	1	1684	5	23133	0.0456730602150477	0.100976861561703	2.74738717339667	AUR62018342
ARF4	GO:0015930	glutamate synthase activity	molecular_function	1	1684	5	23133	0.0456730602150477	0.100976861561703	2.74738717339667	AUR62018342
ARF4	GO:0015995	chlorophyll biosynthetic process	biological_process	1	1684	5	23133	0.0456730602150477	0.100976861561703	2.74738717339667	AUR62039844
ARF4	GO:0036361	racemase activity, acting on amino acids and derivatives	molecular_function	1	1684	5	23133	0.0456730602150477	0.100976861561703	2.74738717339667	AUR62011090
ARF4	GO:0004579	dolichyl-diphosphooligosaccharide-protein glycotransferase activity	molecular_function	1	1684	5	23133	0.0456730602150477	0.100976861561703	2.74738717339667	AUR62018243
ARF4	GO:0008612	peptidyl-lysine modification to peptidyl-hypusine	biological_process	1	1684	5	23133	0.0456730602150477	0.100976861561703	2.74738717339667	AUR62003036
ARF4	GO:0016717	oxidoreductase activity, acting on paired donors, with oxidation of a pair of donors resulting in the reduction of molecular oxygen to two molecules of water	molecular_function	1	1684	5	23133	0.0456730602150477	0.100976861561703	2.74738717339667	AUR62012262
ARF4	GO:0015450	P-P-bond-hydrolysis-driven protein transmembrane transporter activity	molecular_function	1	1684	5	23133	0.0456730602150477	0.100976861561703	2.74738717339667	AUR62006626
ARF4	GO:0008725	DNA-3-methyladenine glycosylase activity	molecular_function	1	1684	5	23133	0.0456730602150477	0.100976861561703	2.74738717339667	AUR62030837
ARF4	GO:0016538	cyclin-dependent protein serine/threonine kinase regulator activity	molecular_function	1	1684	5	23133	0.0456730602150477	0.100976861561703	2.74738717339667	AUR62001146
ARF4	GO:0005852	eukaryotic translation initiation factor 3 complex	cellular_component	4	1684	28	23133	0.0491197086546662	0.108251077672067	1.96241940956905	AUR62009316; AUR62015955; AUR62024517; AUR62029423
ARF4	GO:0007015	actin filament organization	biological_process	2	1684	12	23133	0.0515812779549964	0.11260013988914	2.2894893111639	AUR62038528; AUR62013598
ARF4	GO:0016114	terpenoid biosynthetic process	biological_process	2	1684	12	23133	0.0515812779549964	0.11260013988914	2.2894893111639	AUR62010748; AUR62017990
ARF4	GO:0016868	intramolecular transferase activity, phosphotransferases	molecular_function	2	1684	12	23133	0.0515812779549964	0.11260013988914	2.2894893111639	AUR62006403; AUR62018770
ARF4	GO:0008271	secondary active sulfate transmembrane transporter activity	molecular_function	3	1684	20	23133	0.0530846232656258	0.114795497811916	2.06054038004751	AUR62021522; AUR62034359; AUR62032296
ARF4	GO:0008272	sulfate transport	biological_process	3	1684	20	23133	0.0530846232656258	0.114795497811916	2.06054038004751	AUR62021522; AUR62034359; AUR62032296
ARF4	GO:0015116	sulfate transmembrane transporter activity	molecular_function	3	1684	20	23133	0.0530846232656258	0.114795497811916	2.06054038004751	AUR62021522; AUR62034359; AUR62032296
ARF4	GO:0005507	copper ion binding	molecular_function	10	1684	88	23133	0.0542738911886775	0.117001659509548	1.56101543942993	AUR62028693; AUR62035242; AUR62020018; AUR62020093; AUR62009670; AUR62007027; AUR62005455; AUR62013836; AUR62037161; AUR62022401
ARF4	GO:0006457	protein folding	biological_process	17	1684	165	23133	0.0556003471815354	0.119488944874604	1.41532066508314	AUR62042695; AUR62030207; AUR62005750; AUR62016229; AUR62020221; AUR62023807; AUR62001562; AUR62000287; AUR62017717; AUR62011781; AUR62024883; AUR62026129; AUR62013085; AUR62039246; AUR62017484; AUR62035052; AUR62002438
ARF4	GO:0015031	protein transport	biological_process	6	1684	48	23133	0.057403200686753	0.12298147020196	1.71711698337292	AUR62029871; AUR62023807; AUR62019596; AUR62000963; AUR62033272; AUR62004053
ARF4	GO:0046873	metal ion transmembrane transporter activity	molecular_function	5	1684	39	23133	0.0610562809295594	0.130404155565602	1.76114562397223	AUR62020020; AUR62041049; AUR62011097; AUR62007447; AUR62010663
ARF4	GO:0009725	response to hormone	biological_process	4	1684	30	23133	0.0632644563789165	0.130504326644701	1.83159144893112	AUR62023447; AUR62037509; AUR62031093; AUR62020722
ARF4	GO:0005576	extracellular region	cellular_component	1	1684	6	23133	0.0652521633223504	0.130504326644701	2.2894893111639	AUR62005533
ARF4	GO:0004523	RNA-DNA hybrid ribonuclease activity	molecular_function	1	1684	6	23133	0.0652521633223504	0.130504326644701	2.2894893111639	AUR62041514
ARF4	GO:0004814	arginine-tRNA ligase activity	molecular_function	1	1684	6	23133	0.0652521633223504	0.130504326644701	2.2894893111639	AUR62001366
ARF4	GO:0006420	arginyl-tRNA aminoacylation	biological_process	1	1684	6	23133	0.0652521633223504	0.130504326644701	2.2894893111639	AUR62001366
ARF4	GO:0008318	protein prenyltransferase activity	molecular_function	1	1684	6	23133	0.0652521633223504	0.130504326644701	2.2894893111639	AUR62042881
ARF4	GO:0018342	protein prenylation	biological_process	1	1684	6	23133	0.0652521633223504	0.130504326644701	2.2894893111639	AUR62042881
ARF4	GO:0004807	triose-phosphate isomerase activity	molecular_function	1	1684	6	23133	0.0652521633223504	0.130504326644701	2.2894893111639	AUR62039374
ARF4	GO:0016485	protein processing	biological_process	1	1684	6	23133	0.0652521633223504	0.130504326644701	2.2894893111639	AUR62001526
ARF4	GO:0042555	MCM complex	cellular_component	1	1684	6	23133	0.0652521633223504	0.130504326644701	2.2894893111639	AUR62040986
ARF4	GO:0004733	pyridoxamine-phosphate oxidase activity	molecular_function	1	1684	6	23133	0.0652521633223504	0.130504326644701	2.2894893111639	AUR62019003
ARF4	GO:0070652	HAUS complex	cellular_component	1	1684	6	23133	0.0652521633223504	0.130504326644701	2.2894893111639	AUR62028702
ARF4	GO:0004565	beta-galactosidase activity	molecular_function	1	1684	6	23133	0.0652521633223504	0.130504326644701	2.2894893111639	AUR62013041
ARF4	GO:0009341	beta-galactosidase complex	cellular_component	1	1684	6	23133	0.0652521633223504	0.130504326644701	2.2894893111639	AUR62013041
ARF4	GO:0005669	transcription factor TFIID complex	cellular_component	1	1684	6	23133	0.0652521633223504	0.130504326644701	2.2894893111639	AUR62032745
ARF4	GO:0008184	glycogen phosphorylase activity	molecular_function	1	1684	6	23133	0.0652521633223504	0.130504326644701	2.2894893111639	AUR62042432
ARF4	GO:0008661	1-deoxy-D-xylulose-5-phosphate synthase activity	molecular_function	1	1684	6	23133	0.0652521633223504	0.130504326644701	2.2894893111639	AUR62017990
ARF4	GO:0000244	spliceosomal tri-snRNP complex assembly	biological_process	1	1684	6	23133	0.0652521633223504	0.130504326644701	2.2894893111639	AUR62005361
ARF4	GO:0008121	ubiquinol-cytochrome-c reductase activity	molecular_function	1	1684	6	23133	0.0652521633223504	0.130504326644701	2.2894893111639	AUR62013781
ARF4	GO:0016255	attachment of GPI anchor to protein	biological_process	1	1684	6	23133	0.0652521633223504	0.130504326644701	2.2894893111639	AUR62001109
ARF4	GO:0003950	NAD+ ADP-ribosyltransferase activity	molecular_function	1	1684	6	23133	0.0652521633223504	0.130504326644701	2.2894893111639	AUR62025568
ARF4	GO:0006471	protein ADP-ribosylation	biological_process	1	1684	6	23133	0.0652521633223504	0.130504326644701	2.2894893111639	AUR62025568
ARF4	GO:0055085	transmembrane transport	biological_process	72	1684	841	23133	0.0663400659974211	0.132297768502062	1.17605158433151	AUR62024281; AUR62024750; AUR62019912; AUR62011682; AUR62000318; AUR62027339; AUR62037869; AUR62033999; AUR62027832; AUR62026083; AUR62031386; AUR62000850; AUR62003421; AUR62020020; AUR62027885; AUR62030554; AUR62016516; AUR62008652; AUR62033115; AUR62025258; AUR62002126; AUR62038331; AUR62024437; AUR62011362; AUR62019600; AUR62041049; AUR62033190; AUR62037542; AUR62024498; AUR62017007; AUR620183…
ARF4	GO:0003678	DNA helicase activity	molecular_function	5	1684	40	23133	0.0676066755591399	0.134436262893462	1.71711698337292	AUR62040088; AUR62040986; AUR62038719; AUR62035523; AUR62035529
ARF4	GO:0008408	3'-5' exonuclease activity	molecular_function	6	1684	50	23133	0.0688170062722464	0.136450912150128	1.648432304038	AUR62006845; AUR62000811; AUR62042351; AUR62005265; AUR62000499; AUR62041184
ARF4	GO:0000226	microtubule cytoskeleton organization	biological_process	4	1684	31	23133	0.0711078156144038	0.14059030972905	1.77250785380431	AUR62008670; AUR62024150; AUR62020189; AUR62006625
ARF4	GO:0016760	cellulose synthase (UDP-forming) activity	molecular_function	3	1684	22	23133	0.0715099301434899	0.140982540339872	1.87321852731591	AUR62015448; AUR62015474; AUR62002256
ARF4	GO:0051287	NAD binding	molecular_function	10	1684	93	23133	0.0748089050043168	0.147019442854963	1.47708987817026	AUR62010889; AUR62026095; AUR62033329; AUR62018004; AUR62008043; AUR62036603; AUR62041960; AUR62035874; AUR62043792; AUR62043903
ARF4	GO:0019752	carboxylic acid metabolic process	biological_process	6	1684	51	23133	0.0749969123234132	0.147019442854963	1.61611010199804	AUR62003486; AUR62042874; AUR62008810; AUR62017795; AUR62019033; AUR62025038
ARF4	GO:0007010	cytoskeleton organization	biological_process	2	1684	14	23133	0.0766292863572034	0.148121413852471	1.96241940956905	AUR62001656; AUR62020121
ARF4	GO:0005086	ARF guanyl-nucleotide exchange factor activity	molecular_function	2	1684	14	23133	0.0766292863572034	0.148121413852471	1.96241940956905	AUR62013198; AUR62010209
ARF4	GO:0032012	regulation of ARF protein signal transduction	biological_process	2	1684	14	23133	0.0766292863572034	0.148121413852471	1.96241940956905	AUR62013198; AUR62010209
ARF4	GO:0004402	histone acetyltransferase activity	molecular_function	2	1684	14	23133	0.0766292863572034	0.148121413852471	1.96241940956905	AUR62001296; AUR62014546
ARF4	GO:0016651	oxidoreductase activity, acting on NAD(P)H	molecular_function	2	1684	14	23133	0.0766292863572034	0.148121413852471	1.96241940956905	AUR62043792; AUR62043903
ARF4	GO:0005198	structural molecule activity	molecular_function	3	1684	23	23133	0.081790743681892	0.157219985077415	1.79177424351957	AUR62001618; AUR62022907; AUR62011624
ARF4	GO:0008324	cation transmembrane transporter activity	molecular_function	3	1684	23	23133	0.081790743681892	0.157219985077415	1.79177424351957	AUR62033190; AUR62044375; AUR62028128
ARF4	GO:0006814	sodium ion transport	biological_process	1	1684	7	23133	0.0870383283832456	0.161044179789321	1.96241940956905	AUR62024750
ARF4	GO:0017004	cytochrome complex assembly	biological_process	1	1684	7	23133	0.0870383283832456	0.161044179789321	1.96241940956905	AUR62031588
ARF4	GO:0016874	ligase activity	molecular_function	1	1684	7	23133	0.0870383283832456	0.161044179789321	1.96241940956905	AUR62003173
ARF4	GO:0048208	COPII vesicle coating	biological_process	1	1684	7	23133	0.0870383283832456	0.161044179789321	1.96241940956905	AUR62007519
ARF4	GO:0004326	tetrahydrofolylpolyglutamate synthase activity	molecular_function	1	1684	7	23133	0.0870383283832456	0.161044179789321	1.96241940956905	AUR62019336
ARF4	GO:0004721	phosphoprotein phosphatase activity	molecular_function	1	1684	7	23133	0.0870383283832456	0.161044179789321	1.96241940956905	AUR62036432
ARF4	GO:0005849	mRNA cleavage factor complex	cellular_component	1	1684	7	23133	0.0870383283832456	0.161044179789321	1.96241940956905	AUR62025112
ARF4	GO:0000178	exosome (RNase complex)	cellular_component	1	1684	7	23133	0.0870383283832456	0.161044179789321	1.96241940956905	AUR62006497
ARF4	GO:0006777	Mo-molybdopterin cofactor biosynthetic process	biological_process	1	1684	7	23133	0.0870383283832456	0.161044179789321	1.96241940956905	AUR62036652
ARF4	GO:0005730	nucleolus	cellular_component	1	1684	7	23133	0.0870383283832456	0.161044179789321	1.96241940956905	AUR62029204
ARF4	GO:0008963	phospho-N-acetylmuramoyl-pentapeptide-transferase activity	molecular_function	1	1684	7	23133	0.0870383283832456	0.161044179789321	1.96241940956905	AUR62004393
ARF4	GO:0042651	thylakoid membrane	cellular_component	1	1684	7	23133	0.0870383283832456	0.161044179789321	1.96241940956905	AUR62003566
ARF4	GO:0006402	mRNA catabolic process	biological_process	1	1684	7	23133	0.0870383283832456	0.161044179789321	1.96241940956905	AUR62015827
ARF4	GO:0017176	phosphatidylinositol N-acetylglucosaminyltransferase activity	molecular_function	1	1684	7	23133	0.0870383283832456	0.161044179789321	1.96241940956905	AUR62003746
ARF4	GO:0006888	endoplasmic reticulum to Golgi vesicle-mediated transport	biological_process	4	1684	33	23133	0.0883088431906536	0.162959251967819	1.66508313539192	AUR62031536; AUR62013345; AUR62026987; AUR62014522
ARF4	GO:0015074	DNA integration	biological_process	5	1684	43	23133	0.0895986088299992	0.164899567314786	1.59731812406783	AUR62023412; AUR62029105; AUR62034602; AUR62029864; AUR62038775
ARF4	GO:0008374	O-acyltransferase activity	molecular_function	2	1684	15	23133	0.0907981127731571	0.166663909917837	1.83159144893112	AUR62009869; AUR62008763
ARF4	GO:0009522	photosystem I	cellular_component	3	1684	24	23133	0.0927542014597869	0.169355956227368	1.71711698337292	AUR62039624; AUR62003566; AUR62022410
ARF4	GO:0006904	vesicle docking involved in exocytosis	biological_process	3	1684	24	23133	0.0927542014597869	0.169355956227368	1.71711698337292	AUR62013636; AUR62036467; AUR62038961
ARF4	GO:0006812	cation transport	biological_process	9	1684	87	23133	0.100230957295166	0.182525848548039	1.42106233106725	AUR62024750; AUR62033999; AUR62033190; AUR62012313; AUR62010780; AUR62010781; AUR62044375; AUR62028128; AUR62021694
ARF4	GO:0000413	protein peptidyl-prolyl isomerization	biological_process	6	1684	55	23133	0.102848791982987	0.183990287374435	1.49857482185273	AUR62005750; AUR62011781; AUR62024883; AUR62013085; AUR62039246; AUR62002438
ARF4	GO:0004525	ribonuclease III activity	molecular_function	2	1684	16	23133	0.105957984794898	0.183990287374435	1.71711698337292	AUR62036713; AUR62030992
ARF4	GO:0016042	lipid catabolic process	biological_process	2	1684	16	23133	0.105957984794898	0.183990287374435	1.71711698337292	AUR62015958; AUR62035078
ARF4	GO:0032549	ribonucleoside binding	molecular_function	2	1684	16	23133	0.105957984794898	0.183990287374435	1.71711698337292	AUR62013825; AUR62015017
ARF4	GO:0000139	Golgi membrane	cellular_component	2	1684	16	23133	0.105957984794898	0.183990287374435	1.71711698337292	AUR62002009; AUR62026987
ARF4	GO:0008026	ATP-dependent helicase activity	molecular_function	2	1684	16	23133	0.105957984794898	0.183990287374435	1.71711698337292	AUR62042903; AUR62011631
ARF4	GO:0003854	3-beta-hydroxy-delta5-steroid dehydrogenase activity	molecular_function	4	1684	35	23133	0.107462498779332	0.183990287374435	1.56993552765524	AUR62031347; AUR62038456; AUR62022492; AUR62042154
ARF4	GO:0008378	galactosyltransferase activity	molecular_function	4	1684	35	23133	0.107462498779332	0.183990287374435	1.56993552765524	AUR62007081; AUR62039046; AUR62021941; AUR62019794
ARF4	GO:0003755	peptidyl-prolyl cis-trans isomerase activity	molecular_function	6	1684	56	23133	0.11058051745131	0.183990287374435	1.47181455717679	AUR62005750; AUR62011781; AUR62024883; AUR62013085; AUR62039246; AUR62002438
ARF4	GO:0006094	gluconeogenesis	biological_process	1	1684	8	23133	0.110606877959198	0.183990287374435	1.71711698337292	AUR62027308
ARF4	GO:0005819	spindle	cellular_component	1	1684	8	23133	0.110606877959198	0.183990287374435	1.71711698337292	AUR62017354
ARF4	GO:0032147	activation of protein kinase activity	biological_process	1	1684	8	23133	0.110606877959198	0.183990287374435	1.71711698337292	AUR62017354
ARF4	GO:0060236	regulation of mitotic spindle organization	biological_process	1	1684	8	23133	0.110606877959198	0.183990287374435	1.71711698337292	AUR62017354
ARF4	GO:0046168	glycerol-3-phosphate catabolic process	biological_process	1	1684	8	23133	0.110606877959198	0.183990287374435	1.71711698337292	AUR62026095
ARF4	GO:0006221	pyrimidine nucleotide biosynthetic process	biological_process	1	1684	8	23133	0.110606877959198	0.183990287374435	1.71711698337292	AUR62011840
ARF4	GO:0017025	TBP-class protein binding	molecular_function	1	1684	8	23133	0.110606877959198	0.183990287374435	1.71711698337292	AUR62024476
ARF4	GO:0000796	condensin complex	cellular_component	1	1684	8	23133	0.110606877959198	0.183990287374435	1.71711698337292	AUR62012301
ARF4	GO:0016851	magnesium chelatase activity	molecular_function	1	1684	8	23133	0.110606877959198	0.183990287374435	1.71711698337292	AUR62039844
ARF4	GO:0008131	primary amine oxidase activity	molecular_function	1	1684	8	23133	0.110606877959198	0.183990287374435	1.71711698337292	AUR62005455
ARF4	GO:0009308	amine metabolic process	biological_process	1	1684	8	23133	0.110606877959198	0.183990287374435	1.71711698337292	AUR62005455
ARF4	GO:0009107	lipoate biosynthetic process	biological_process	1	1684	8	23133	0.110606877959198	0.183990287374435	1.71711698337292	AUR62000731
ARF4	GO:0016992	lipoate synthase activity	molecular_function	1	1684	8	23133	0.110606877959198	0.183990287374435	1.71711698337292	AUR62000731
ARF4	GO:0005351	carbohydrate:proton symporter activity	molecular_function	1	1684	8	23133	0.110606877959198	0.183990287374435	1.71711698337292	AUR62002009
ARF4	GO:0008643	carbohydrate transport	biological_process	1	1684	8	23133	0.110606877959198	0.183990287374435	1.71711698337292	AUR62002009
ARF4	GO:0006400	tRNA modification	biological_process	1	1684	8	23133	0.110606877959198	0.183990287374435	1.71711698337292	AUR62016924
ARF4	GO:0003857	3-hydroxyacyl-CoA dehydrogenase activity	molecular_function	1	1684	8	23133	0.110606877959198	0.183990287374435	1.71711698337292	AUR62010951
ARF4	GO:0010207	photosystem II assembly	biological_process	1	1684	8	23133	0.110606877959198	0.183990287374435	1.71711698337292	AUR62032764
ARF4	GO:0009916	alternative oxidase activity	molecular_function	1	1684	8	23133	0.110606877959198	0.183990287374435	1.71711698337292	AUR62012769
ARF4	GO:0019825	oxygen binding	molecular_function	1	1684	8	23133	0.110606877959198	0.183990287374435	1.71711698337292	AUR62032401
ARF4	GO:0046540	U4/U6 x U5 tri-snRNP complex	cellular_component	1	1684	8	23133	0.110606877959198	0.183990287374435	1.71711698337292	AUR62005361
ARF4	GO:0046912	transferase activity, transferring acyl groups, acyl groups converted into alkyl on transfer	molecular_function	1	1684	8	23133	0.110606877959198	0.183990287374435	1.71711698337292	AUR62000179
ARF4	GO:0019867	outer membrane	cellular_component	1	1684	8	23133	0.110606877959198	0.183990287374435	1.71711698337292	AUR62022923
ARF4	GO:0031012	extracellular matrix	cellular_component	1	1684	8	23133	0.110606877959198	0.183990287374435	1.71711698337292	AUR62039430
ARF4	GO:0042765	GPI-anchor transamidase complex	cellular_component	1	1684	8	23133	0.110606877959198	0.183990287374435	1.71711698337292	AUR62001109
ARF4	GO:0030163	protein catabolic process	biological_process	1	1684	8	23133	0.110606877959198	0.183990287374435	1.71711698337292	AUR62002909
ARF4	GO:0008097	5S rRNA binding	molecular_function	1	1684	8	23133	0.110606877959198	0.183990287374435	1.71711698337292	AUR62028627
ARF4	GO:0003824	catalytic activity	molecular_function	52	1684	615	23133	0.113640632383828	0.188583495466689	1.16149701639534	AUR62023439; AUR62032176; AUR62010837; AUR62010384; AUR62029128; AUR62002608; AUR62001311; AUR62034980; AUR62029688; AUR62028831; AUR62019658; AUR62026230; AUR62013651; AUR62016220; AUR62011027; AUR62003656; AUR62038533; AUR62033326; AUR62025463; AUR62019366; AUR62023806; AUR62004113; AUR62018063; AUR62035145; AUR62010786; AUR62000731; AUR62017711; AUR62043506; AUR62035697; AUR62014340; AUR620109…
ARF4	GO:0043169	cation binding	molecular_function	3	1684	26	23133	0.116616227800358	0.193058444109684	1.585031061575	AUR62002608; AUR62028831; AUR62015829
ARF4	GO:0006099	tricarboxylic acid cycle	biological_process	2	1684	17	23133	0.122023688657018	0.200571003683269	1.61611010199804	AUR62011335; AUR62008718
ARF4	GO:0016624	oxidoreductase activity, acting on the aldehyde or oxo group of donors, disulfide as acceptor	molecular_function	2	1684	17	23133	0.122023688657018	0.200571003683269	1.61611010199804	AUR62011335; AUR62003582
ARF4	GO:0006464	cellular protein modification process	biological_process	2	1684	17	23133	0.122023688657018	0.200571003683269	1.61611010199804	AUR62021564; AUR62019226
ARF4	GO:0016773	phosphotransferase activity, alcohol group as acceptor	molecular_function	6	1684	59	23133	0.135541910770456	0.215686389115582	1.39697652884577	AUR62027030; AUR62019673; AUR62030960; AUR62006492; AUR62030874; AUR62039995
ARF4	GO:0004367	glycerol-3-phosphate dehydrogenase [NAD+] activity	molecular_function	1	1684	9	23133	0.135583207030749	0.215686389115582	1.5263262074426	AUR62026095
ARF4	GO:0006072	glycerol-3-phosphate metabolic process	biological_process	1	1684	9	23133	0.135583207030749	0.215686389115582	1.5263262074426	AUR62026095
ARF4	GO:0009331	glycerol-3-phosphate dehydrogenase complex	cellular_component	1	1684	9	23133	0.135583207030749	0.215686389115582	1.5263262074426	AUR62026095
ARF4	GO:0004550	nucleoside diphosphate kinase activity	molecular_function	1	1684	9	23133	0.135583207030749	0.215686389115582	1.5263262074426	AUR62025717
ARF4	GO:0006165	nucleoside diphosphate phosphorylation	biological_process	1	1684	9	23133	0.135583207030749	0.215686389115582	1.5263262074426	AUR62025717
ARF4	GO:0006183	GTP biosynthetic process	biological_process	1	1684	9	23133	0.135583207030749	0.215686389115582	1.5263262074426	AUR62025717
ARF4	GO:0006228	UTP biosynthetic process	biological_process	1	1684	9	23133	0.135583207030749	0.215686389115582	1.5263262074426	AUR62025717
ARF4	GO:0006241	CTP biosynthetic process	biological_process	1	1684	9	23133	0.135583207030749	0.215686389115582	1.5263262074426	AUR62025717
ARF4	GO:0006368	transcription elongation from RNA polymerase II promoter	biological_process	1	1684	9	23133	0.135583207030749	0.215686389115582	1.5263262074426	AUR62043193
ARF4	GO:0004591	oxoglutarate dehydrogenase (succinyl-transferring) activity	molecular_function	1	1684	9	23133	0.135583207030749	0.215686389115582	1.5263262074426	AUR62011335
ARF4	GO:0006270	DNA replication initiation	biological_process	1	1684	9	23133	0.135583207030749	0.215686389115582	1.5263262074426	AUR62040986
ARF4	GO:0004571	mannosyl-oligosaccharide 1,2-alpha-mannosidase activity	molecular_function	1	1684	9	23133	0.135583207030749	0.215686389115582	1.5263262074426	AUR62025646
ARF4	GO:0017069	snRNA binding	molecular_function	1	1684	9	23133	0.135583207030749	0.215686389115582	1.5263262074426	AUR62009712
ARF4	GO:0051539	4 iron, 4 sulfur cluster binding	molecular_function	2	1684	18	23133	0.138907411789155	0.2199632241604	1.5263262074426	AUR62000731; AUR62036652
ARF4	GO:0004616	phosphogluconate dehydrogenase (decarboxylating) activity	molecular_function	2	1684	18	23133	0.138907411789155	0.2199632241604	1.5263262074426	AUR62035874; AUR62005398
ARF4	GO:0030244	cellulose biosynthetic process	biological_process	3	1684	28	23133	0.142838583414049	0.225671917174707	1.47181455717679	AUR62015448; AUR62015474; AUR62002256
ARF4	GO:0000723	telomere maintenance	biological_process	4	1684	39	23133	0.151154442677941	0.238266228549283	1.40891649917778	AUR62040088; AUR62038719; AUR62035523; AUR62035529
ARF4	GO:0000079	regulation of cyclin-dependent protein serine/threonine kinase activity	biological_process	2	1684	19	23133	0.156520279486148	0.245049849331254	1.44599324915614	AUR62034632; AUR62001146
ARF4	GO:0019901	protein kinase binding	molecular_function	2	1684	19	23133	0.156520279486148	0.245049849331254	1.44599324915614	AUR62034632; AUR62001146
ARF4	GO:0006506	GPI anchor biosynthetic process	biological_process	2	1684	19	23133	0.156520279486148	0.245049849331254	1.44599324915614	AUR62012861; AUR62032098
ARF4	GO:0016817	hydrolase activity, acting on acid anhydrides	molecular_function	1	1684	10	23133	0.161637750100555	0.249672596137465	1.37369358669834	AUR62033652
ARF4	GO:0043022	ribosome binding	molecular_function	1	1684	10	23133	0.161637750100555	0.249672596137465	1.37369358669834	AUR62009147
ARF4	GO:0070008	serine-type exopeptidase activity	molecular_function	1	1684	10	23133	0.161637750100555	0.249672596137465	1.37369358669834	AUR62036766
ARF4	GO:0009521	photosystem	cellular_component	1	1684	10	23133	0.161637750100555	0.249672596137465	1.37369358669834	AUR62038157
ARF4	GO:0009767	photosynthetic electron transport chain	biological_process	1	1684	10	23133	0.161637750100555	0.249672596137465	1.37369358669834	AUR62038157
ARF4	GO:0016168	chlorophyll binding	molecular_function	1	1684	10	23133	0.161637750100555	0.249672596137465	1.37369358669834	AUR62038157
ARF4	GO:0015299	solute:proton antiporter activity	molecular_function	6	1684	62	23133	0.16300148172488	0.25121831927309	1.32938089035323	AUR62024750; AUR62033999; AUR62012313; AUR62010780; AUR62010781; AUR62021694
ARF4	GO:0005634	nucleus	cellular_component	56	1684	690	23133	0.174674508903449	0.266157759075703	1.11488175152329	AUR62023447; AUR62023904; AUR62023454; AUR62018183; AUR62043106; AUR62044439; AUR62014781; AUR62027887; AUR62007326; AUR62017865; AUR62039674; AUR62037509; AUR62006068; AUR62006526; AUR62019605; AUR62009126; AUR62010093; AUR62019678; AUR62010576; AUR62031093; AUR62031570; AUR62025404; AUR62031587; AUR62040799; AUR62025439; AUR62008389; AUR62028026; AUR62020722; AUR62012889; AUR62020764; AUR620102…
ARF4	GO:0035556	intracellular signal transduction	biological_process	2	1684	20	23133	0.174773630583887	0.266157759075703	1.37369358669834	AUR62001634; AUR62017376
ARF4	GO:0006631	fatty acid metabolic process	biological_process	2	1684	20	23133	0.174773630583887	0.266157759075703	1.37369358669834	AUR62002396; AUR62010951
ARF4	GO:0008081	phosphoric diester hydrolase activity	molecular_function	2	1684	20	23133	0.174773630583887	0.266157759075703	1.37369358669834	AUR62013392; AUR62029437
ARF4	GO:0019538	protein metabolic process	biological_process	2	1684	20	23133	0.174773630583887	0.266157759075703	1.37369358669834	AUR62011204; AUR62013283
ARF4	GO:0006952	defense response	biological_process	9	1684	98	23133	0.175353066184197	0.266157759075703	1.26155533472296	AUR62014234; AUR62033669; AUR62028834; AUR62029369; AUR62009319; AUR62023001; AUR62023008; AUR62044243; AUR62034719
ARF4	GO:0006694	steroid biosynthetic process	biological_process	4	1684	41	23133	0.175387193841793	0.266157759075703	1.34018886507155	AUR62031347; AUR62038456; AUR62022492; AUR62042154
ARF4	GO:0005515	protein binding	molecular_function	223	1684	2904	23133	0.177378282954723	0.268590310294678	1.05486800906932	AUR62015095; AUR62002936; AUR62037367; AUR62014245; AUR62016899; AUR62040031; AUR62001634; AUR62023908; AUR62028664; AUR62040508; AUR62036540; AUR62008102; AUR62004229; AUR62036096; AUR62028698; AUR62014750; AUR62008120; AUR62017320; AUR62004708; AUR62023494; AUR62032689; AUR62013446; AUR62030045; AUR62018664; AUR62043128; AUR62000381; AUR62008610; AUR62040579; AUR62030534; AUR62020020; AUR620099…
ARF4	GO:0004435	phosphatidylinositol phospholipase C activity	molecular_function	1	1684	11	23133	0.188481415040212	0.278694741897066	1.24881235154394	AUR62001634
ARF4	GO:0006796	phosphate-containing compound metabolic process	biological_process	1	1684	11	23133	0.188481415040212	0.278694741897066	1.24881235154394	AUR62040586
ARF4	GO:0016570	histone modification	biological_process	1	1684	11	23133	0.188481415040212	0.278694741897066	1.24881235154394	AUR62043193
ARF4	GO:0016593	Cdc73/Paf1 complex	cellular_component	1	1684	11	23133	0.188481415040212	0.278694741897066	1.24881235154394	AUR62043193
ARF4	GO:0006541	glutamine metabolic process	biological_process	1	1684	11	23133	0.188481415040212	0.278694741897066	1.24881235154394	AUR62011840
ARF4	GO:0033014	tetrapyrrole biosynthetic process	biological_process	1	1684	11	23133	0.188481415040212	0.278694741897066	1.24881235154394	AUR62031735
ARF4	GO:0003729	mRNA binding	molecular_function	1	1684	11	23133	0.188481415040212	0.278694741897066	1.24881235154394	AUR62025112
ARF4	GO:0004332	fructose-bisphosphate aldolase activity	molecular_function	1	1684	11	23133	0.188481415040212	0.278694741897066	1.24881235154394	AUR62033531
ARF4	GO:0006914	autophagy	biological_process	1	1684	11	23133	0.188481415040212	0.278694741897066	1.24881235154394	AUR62016617
ARF4	GO:0003916	DNA topoisomerase activity	molecular_function	1	1684	11	23133	0.188481415040212	0.278694741897066	1.24881235154394	AUR62034097
ARF4	GO:0030833	regulation of actin filament polymerization	biological_process	1	1684	11	23133	0.188481415040212	0.278694741897066	1.24881235154394	AUR62015528
ARF4	GO:0004222	metalloendopeptidase activity	molecular_function	6	1684	65	23133	0.192717649162077	0.283208045335106	1.26802484926	AUR62010860; AUR62001684; AUR62020098; AUR62019344; AUR62039430; AUR62028614
ARF4	GO:0004970	ionotropic glutamate receptor activity	molecular_function	2	1684	21	23133	0.193580065669805	0.283208045335106	1.30827960637937	AUR62005708; AUR62019096
ARF4	GO:0010215	cellulose microfibril organization	biological_process	2	1684	21	23133	0.193580065669805	0.283208045335106	1.30827960637937	AUR62036469; AUR62017116
ARF4	GO:0031225	anchored component of membrane	cellular_component	2	1684	21	23133	0.193580065669805	0.283208045335106	1.30827960637937	AUR62036469; AUR62017116
ARF4	GO:0007034	vacuolar transport	biological_process	2	1684	21	23133	0.193580065669805	0.283208045335106	1.30827960637937	AUR62009827; AUR62038139
ARF4	GO:0006355	regulation of transcription, DNA-templated	biological_process	90	1684	1143	23133	0.196011984720531	0.286160956596218	1.08164849346326	AUR62001611; AUR62023447; AUR62019936; AUR62004229; AUR62026048; AUR62014296; AUR62043106; AUR62026526; AUR62022183; AUR62034412; AUR62012153; AUR62031888; AUR62039674; AUR62011331; AUR62017896; AUR62037509; AUR62024476; AUR62009126; AUR62010080; AUR62033675; AUR62011878; AUR62041091; AUR62022327; AUR62019678; AUR62010576; AUR62017032; AUR62000536; AUR62034105; AUR62031093; AUR62017520; AUR620049…
ARF4	GO:0015979	photosynthesis	biological_process	8	1684	89	23133	0.198596847433125	0.289232742084352	1.23478075208839	AUR62039624; AUR62039844; AUR62023874; AUR62006476; AUR62032764; AUR62003566; AUR62011936; AUR62022410
ARF4	GO:0030170	pyridoxal phosphate binding	molecular_function	11	1684	125	23133	0.198952001780566	0.289232742084352	1.20885035629454	AUR62017844; AUR62003486; AUR62033638; AUR62030712; AUR62008810; AUR62025463; AUR62017795; AUR62019033; AUR62008776; AUR62025038; AUR62012452
ARF4	GO:0005516	calmodulin binding	molecular_function	4	1684	43	23133	0.200973804522033	0.290602236306321	1.27785449925427	AUR62016905; AUR62027427; AUR62003566; AUR62040001
ARF4	GO:0008061	chitin binding	molecular_function	3	1684	32	23133	0.201153860102208	0.290602236306321	1.28783773752969	AUR62027877; AUR62027878; AUR62008040
ARF4	GO:0008483	transaminase activity	molecular_function	3	1684	32	23133	0.201153860102208	0.290602236306321	1.28783773752969	AUR62017844; AUR62030712; AUR62012452
ARF4	GO:0004568	chitinase activity	molecular_function	2	1684	22	23133	0.212854297595013	0.304228346599635	1.24881235154394	AUR62027877; AUR62027878
ARF4	GO:0006032	chitin catabolic process	biological_process	2	1684	22	23133	0.212854297595013	0.304228346599635	1.24881235154394	AUR62027877; AUR62027878
ARF4	GO:0016614	oxidoreductase activity, acting on CH-OH group of donors	molecular_function	2	1684	22	23133	0.212854297595013	0.304228346599635	1.24881235154394	AUR62021255; AUR62010665
ARF4	GO:0004451	isocitrate lyase activity	molecular_function	1	1684	12	23133	0.215861442457255	0.304228346599635	1.14474465558195	AUR62042874
ARF4	GO:0007076	mitotic chromosome condensation	biological_process	1	1684	12	23133	0.215861442457255	0.304228346599635	1.14474465558195	AUR62012301
ARF4	GO:0008519	ammonium transmembrane transporter activity	molecular_function	1	1684	12	23133	0.215861442457255	0.304228346599635	1.14474465558195	AUR62008822
ARF4	GO:0015696	ammonium transport	biological_process	1	1684	12	23133	0.215861442457255	0.304228346599635	1.14474465558195	AUR62008822
ARF4	GO:0072488	ammonium transmembrane transport	biological_process	1	1684	12	23133	0.215861442457255	0.304228346599635	1.14474465558195	AUR62008822
ARF4	GO:0045300	acyl-[acyl-carrier-protein] desaturase activity	molecular_function	1	1684	12	23133	0.215861442457255	0.304228346599635	1.14474465558195	AUR62002396
ARF4	GO:0005680	anaphase-promoting complex	cellular_component	1	1684	12	23133	0.215861442457255	0.304228346599635	1.14474465558195	AUR62008292
ARF4	GO:0005744	TIM23 mitochondrial import inner membrane translocase complex	cellular_component	1	1684	12	23133	0.215861442457255	0.304228346599635	1.14474465558195	AUR62006626
ARF4	GO:0000105	histidine biosynthetic process	biological_process	1	1684	12	23133	0.215861442457255	0.304228346599635	1.14474465558195	AUR62014220
ARF4	GO:0007049	cell cycle	biological_process	3	1684	33	23133	0.216718690021043	0.304815718484882	1.24881235154394	AUR62027887; AUR62040383; AUR62043447
ARF4	GO:0015986	ATP synthesis coupled proton transport	biological_process	4	1684	45	23133	0.227719895281918	0.319639285061029	1.22106096595408	AUR62027358; AUR62012105; AUR62017400; AUR62018789
ARF4	GO:0003779	actin binding	molecular_function	2	1684	23	23133	0.232513830681981	0.324507284363855	1.19451616234638	AUR62001656; AUR62020121
ARF4	GO:0006284	base-excision repair	biological_process	2	1684	23	23133	0.232513830681981	0.324507284363855	1.19451616234638	AUR62030837; AUR62028620
ARF4	GO:0004518	nuclease activity	molecular_function	3	1684	34	23133	0.232594816538255	0.324507284363855	1.21208257649853	AUR62017868; AUR62003644; AUR62015996
ARF4	GO:0007264	small GTPase mediated signal transduction	biological_process	6	1684	69	23133	0.235347210363849	0.327686659098156	1.19451616234638	AUR62000835; AUR62010045; AUR62022352; AUR62010950; AUR62021491; AUR62010138
ARF4	GO:0043565	sequence-specific DNA binding	molecular_function	23	1684	281	23133	0.235852904355421	0.327731345007934	1.1243755335965	AUR62022183; AUR62031888; AUR62009126; AUR62022327; AUR62017032; AUR62017520; AUR62004911; AUR62003183; AUR62001049; AUR62024642; AUR62008004; AUR62043508; AUR62021729; AUR62038742; AUR62039211; AUR62012705; AUR62021917; AUR62021950; AUR62006150; AUR62009265; AUR62007123; AUR62030836; AUR62015063
ARF4	GO:0005789	endoplasmic reticulum membrane	cellular_component	4	1684	46	23133	0.241465056882706	0.33485735343253	1.19451616234638	AUR62007030; AUR62007510; AUR62012861; AUR62032098
ARF4	GO:0000910	cytokinesis	biological_process	1	1684	13	23133	0.243557652881969	0.335073351479766	1.05668737438334	AUR62024150
ARF4	GO:0004045	aminoacyl-tRNA hydrolase activity	molecular_function	1	1684	13	23133	0.243557652881969	0.335073351479766	1.05668737438334	AUR62037716
ARF4	GO:0008889	glycerophosphodiester phosphodiesterase activity	molecular_function	1	1684	13	23133	0.243557652881969	0.335073351479766	1.05668737438334	AUR62013392
ARF4	GO:0003968	RNA-directed 5'-3' RNA polymerase activity	molecular_function	1	1684	13	23133	0.243557652881969	0.335073351479766	1.05668737438334	AUR62010902
ARF4	GO:0019843	rRNA binding	molecular_function	2	1684	24	23133	0.252479491999437	0.345971897947744	1.14474465558195	AUR62028806; AUR62005753
ARF4	GO:0016884	carbon-nitrogen ligase activity, with glutamine as amido-N-donor	molecular_function	2	1684	24	23133	0.252479491999437	0.345971897947744	1.14474465558195	AUR62004905; AUR62032754
ARF4	GO:0007275	multicellular organism development	biological_process	4	1684	47	23133	0.255424464361337	0.349315670628548	1.16910092484965	AUR62023454; AUR62026048; AUR62034105; AUR62039930
ARF4	GO:0006950	response to stress	biological_process	10	1684	120	23133	0.257116700581967	0.350936403950141	1.14474465558195	AUR62007886; AUR62037593; AUR62002852; AUR62022571; AUR62016905; AUR62017484; AUR62016195; AUR62011998; AUR62039983; AUR62040001
ARF4	GO:0004553	hydrolase activity, hydrolyzing O-glycosyl compounds	molecular_function	32	1684	402	23133	0.260166452837598	0.354399971188224	1.09348743219768	AUR62037830; AUR62010833; AUR62010397; AUR62035742; AUR62004293; AUR62012652; AUR62002608; AUR62020095; AUR62010050; AUR62029688; AUR62006550; AUR62026205; AUR62000065; AUR62018353; AUR62000531; AUR62034146; AUR62038528; AUR62020270; AUR62032512; AUR62010756; AUR62013041; AUR62032774; AUR62021406; AUR62007422; AUR62034565; AUR62020191; AUR62015829; AUR62021100; AUR62030309; AUR62016821; AUR620208…
ARF4	GO:0003887	DNA-directed DNA polymerase activity	molecular_function	3	1684	36	23133	0.265116264453847	0.360433113952971	1.14474465558195	AUR62042351; AUR62027080; AUR62023039
ARF4	GO:0003690	double-stranded DNA binding	molecular_function	6	1684	72	23133	0.269154170548986	0.363942443282	1.14474465558195	AUR62014296; AUR62011331; AUR62019303; AUR62034384; AUR62000122; AUR62043406
ARF4	GO:0006486	protein glycosylation	biological_process	5	1684	60	23133	0.270328705349085	0.363942443282	1.14474465558195	AUR62007081; AUR62039046; AUR62018243; AUR62021941; AUR62019794
ARF4	GO:0004556	alpha-amylase activity	molecular_function	1	1684	14	23133	0.271379047302763	0.363942443282	0.981209704784527	AUR62028831
ARF4	GO:0006801	superoxide metabolic process	biological_process	1	1684	14	23133	0.271379047302763	0.363942443282	0.981209704784527	AUR62014976
ARF4	GO:0003917	DNA topoisomerase type I activity	molecular_function	1	1684	14	23133	0.271379047302763	0.363942443282	0.981209704784527	AUR62019348
ARF4	GO:0005801	cis-Golgi network	cellular_component	1	1684	14	23133	0.271379047302763	0.363942443282	0.981209704784527	AUR62026987
ARF4	GO:0048500	signal recognition particle	cellular_component	1	1684	14	23133	0.271379047302763	0.363942443282	0.981209704784527	AUR62002533
ARF4	GO:0006520	cellular amino acid metabolic process	biological_process	2	1684	25	23133	0.272675835370283	0.364974232255775	1.09895486935867	AUR62015837; AUR62012452
ARF4	GO:0071949	FAD binding	molecular_function	2	1684	26	23133	0.293031436357664	0.390708581810218	1.05668737438334	AUR62028356; AUR62025356
ARF4	GO:0003712	transcription coregulator activity	molecular_function	2	1684	26	23133	0.293031436357664	0.390708581810218	1.05668737438334	AUR62001296; AUR62014546
ARF4	GO:0003723	RNA binding	molecular_function	29	1684	370	23133	0.295378792324321	0.393081008246981	1.07667875714194	AUR62023430; AUR62040047; AUR62009488; AUR62004276; AUR62034431; AUR62008644; AUR62017865; AUR62028806; AUR62041514; AUR62005700; AUR62036713; AUR62005753; AUR62001896; AUR62033312; AUR62025919; AUR62024615; AUR62041700; AUR62018051; AUR62032543; AUR62030992; AUR62006497; AUR62018250; AUR62044519; AUR62004330; AUR62016163; AUR62016176; AUR62033247; AUR62029292; AUR62041166
ARF4	GO:0015095	magnesium ion transmembrane transporter activity	molecular_function	1	1684	15	23133	0.299160729538087	0.393572670799156	0.915795724465558	AUR62009122
ARF4	GO:0015693	magnesium ion transport	biological_process	1	1684	15	23133	0.299160729538087	0.393572670799156	0.915795724465558	AUR62009122
ARF4	GO:0005452	inorganic anion exchanger activity	molecular_function	1	1684	15	23133	0.299160729538087	0.393572670799156	0.915795724465558	AUR62011745
ARF4	GO:0006820	anion transport	biological_process	1	1684	15	23133	0.299160729538087	0.393572670799156	0.915795724465558	AUR62011745
ARF4	GO:0005089	Rho guanyl-nucleotide exchange factor activity	molecular_function	1	1684	15	23133	0.299160729538087	0.393572670799156	0.915795724465558	AUR62010966
ARF4	GO:0006479	protein methylation	biological_process	1	1684	15	23133	0.299160729538087	0.393572670799156	0.915795724465558	AUR62032912
ARF4	GO:0042254	ribosome biogenesis	biological_process	2	1684	27	23133	0.313479094310605	0.411627197842388	1.01755080496173	AUR62013175; AUR62029204
ARF4	GO:0008233	peptidase activity	molecular_function	3	1684	39	23133	0.315223501678077	0.413133831744752	1.05668737438334	AUR62006068; AUR62044517; AUR62044530
ARF4	GO:0006629	lipid metabolic process	biological_process	13	1684	166	23133	0.323193020546973	0.420724016005551	1.07578413416135	AUR62001634; AUR62022134; AUR62032198; AUR62015958; AUR62009869; AUR62013392; AUR62012262; AUR62008763; AUR62035078; AUR62016339; AUR62029437; AUR62010317; AUR62006354
ARF4	GO:0005975	carbohydrate metabolic process	biological_process	45	1684	588	23133	0.326000243584225	0.420724016005551	1.05129611226914	AUR62037830; AUR62010833; AUR62010397; AUR62026095; AUR62035742; AUR62004293; AUR62012652; AUR62002608; AUR62020095; AUR62010050; AUR62029688; AUR62006550; AUR62028831; AUR62026205; AUR62000065; AUR62018353; AUR62000531; AUR62026716; AUR62034146; AUR62038528; AUR62020270; AUR62032512; AUR62010756; AUR62006403; AUR62013041; AUR62032774; AUR62021406; AUR62018770; AUR62013573; AUR62007422; AUR620266…
ARF4	GO:0016798	hydrolase activity, acting on glycosyl bonds	molecular_function	1	1684	16	23133	0.326761121644257	0.420724016005551	0.858558491686461	AUR62039839
ARF4	GO:0005544	calcium-dependent phospholipid binding	molecular_function	1	1684	16	23133	0.326761121644257	0.420724016005551	0.858558491686461	AUR62002012
ARF4	GO:0008312	7S RNA binding	molecular_function	1	1684	16	23133	0.326761121644257	0.420724016005551	0.858558491686461	AUR62002533
ARF4	GO:0004659	prenyltransferase activity	molecular_function	1	1684	16	23133	0.326761121644257	0.420724016005551	0.858558491686461	AUR62032729
ARF4	GO:0016791	phosphatase activity	molecular_function	1	1684	16	23133	0.326761121644257	0.420724016005551	0.858558491686461	AUR62003051
ARF4	GO:0004743	pyruvate kinase activity	molecular_function	1	1684	16	23133	0.326761121644257	0.420724016005551	0.858558491686461	AUR62011956
ARF4	GO:0030955	potassium ion binding	molecular_function	1	1684	16	23133	0.326761121644257	0.420724016005551	0.858558491686461	AUR62011956
ARF4	GO:0005525	GTP binding	molecular_function	23	1684	297	23133	0.327094682963853	0.420724016005551	1.06380311427817	AUR62022133; AUR62040538; AUR62000835; AUR62034920; AUR62010045; AUR62015924; AUR62023360; AUR62039045; AUR62009878; AUR62038720; AUR62025683; AUR62038764; AUR62009044; AUR62037499; AUR62010950; AUR62027474; AUR62035384; AUR62021491; AUR62017998; AUR62024076; AUR62010138; AUR62004040; AUR62004531
ARF4	GO:0006810	transport	biological_process	33	1684	430	23133	0.332525316763257	0.426915620037428	1.05422996188477	AUR62024281; AUR62011682; AUR62026051; AUR62026083; AUR62026086; AUR62012154; AUR62003430; AUR62030554; AUR62008652; AUR62033115; AUR62038331; AUR62037542; AUR62024498; AUR62027068; AUR62018337; AUR62024989; AUR62008349; AUR62038055; AUR62011592; AUR62005460; AUR62021245; AUR62008546; AUR62021721; AUR62021722; AUR62027443; AUR62031470; AUR62022793; AUR62022794; AUR62024500; AUR62005317; AUR620408…
ARF4	GO:0016998	cell wall macromolecule catabolic process	biological_process	2	1684	28	23133	0.333955955618192	0.427958372755164	0.981209704784527	AUR62027877; AUR62027878
ARF4	GO:0016702	oxidoreductase activity, acting on single donors with incorporation of molecular oxygen, incorporation of two atoms of oxygen	molecular_function	3	1684	41	23133	0.349072112169673	0.44590412882404	1.00514164880366	AUR62000072; AUR62000076; AUR62005156
ARF4	GO:0004427	inorganic diphosphatase activity	molecular_function	1	1684	17	23133	0.354059446042556	0.44590412882404	0.808055050999022	AUR62040586
ARF4	GO:0003993	acid phosphatase activity	molecular_function	1	1684	17	23133	0.354059446042556	0.44590412882404	0.808055050999022	AUR62018295
ARF4	GO:0005247	voltage-gated chloride channel activity	molecular_function	1	1684	17	23133	0.354059446042556	0.44590412882404	0.808055050999022	AUR62011432
ARF4	GO:0005885	Arp2/3 protein complex	cellular_component	1	1684	17	23133	0.354059446042556	0.44590412882404	0.808055050999022	AUR62015528
ARF4	GO:0034314	Arp2/3 complex-mediated actin nucleation	biological_process	1	1684	17	23133	0.354059446042556	0.44590412882404	0.808055050999022	AUR62015528
ARF4	GO:0006338	chromatin remodeling	biological_process	1	1684	17	23133	0.354059446042556	0.44590412882404	0.808055050999022	AUR62042647
ARF4	GO:0006621	protein retention in ER lumen	biological_process	1	1684	17	23133	0.354059446042556	0.44590412882404	0.808055050999022	AUR62001140
ARF4	GO:0046923	ER retention sequence binding	molecular_function	1	1684	17	23133	0.354059446042556	0.44590412882404	0.808055050999022	AUR62001140
ARF4	GO:0047262	polygalacturonate 4-alpha-galacturonosyltransferase activity	molecular_function	2	1684	29	23133	0.354403570597142	0.44590412882404	0.947374887378164	AUR62016542; AUR62020285
ARF4	GO:0006508	proteolysis	biological_process	48	1684	636	23133	0.359786311899718	0.451855041442114	1.03674987675346	AUR62002474; AUR62010860; AUR62001684; AUR62003427; AUR62012637; AUR62015224; AUR62020098; AUR62006068; AUR62009110; AUR62019661; AUR62017054; AUR62036766; AUR62026784; AUR62033826; AUR62019344; AUR62037736; AUR62010727; AUR62004142; AUR62032584; AUR62044358; AUR62026905; AUR62008079; AUR62038204; AUR62038240; AUR62019060; AUR62024389; AUR62044517; AUR62032764; AUR62044530; AUR62027955; AUR620406…
ARF4	GO:0046872	metal ion binding	molecular_function	27	1684	356	23133	0.362802487770896	0.454817611480906	1.04184625957458	AUR62013929; AUR62030545; AUR62028803; AUR62020591; AUR62001380; AUR62000072; AUR62000076; AUR62005755; AUR62014976; AUR62025919; AUR62014100; AUR62001515; AUR62001590; AUR62026900; AUR62005969; AUR62019082; AUR62005156; AUR62027427; AUR62018262; AUR62009087; AUR62020118; AUR62020606; AUR62033235; AUR62000107; AUR62034284; AUR62036019; AUR62002463
ARF4	GO:0006397	mRNA processing	biological_process	3	1684	42	23133	0.366024629201029	0.458027203267834	0.981209704784527	AUR62029954; AUR62036432; AUR62009373
ARF4	GO:0005737	cytoplasm	cellular_component	18	1684	238	23133	0.372081893636627	0.464766553062357	1.03892792271303	AUR62040586; AUR62034921; AUR62001366; AUR62021510; AUR62007518; AUR62034190; AUR62002847; AUR62009316; AUR62032543; AUR62003302; AUR62013381; AUR62022251; AUR62016176; AUR62002708; AUR62024517; AUR62041692; AUR62037316; AUR62014220
ARF4	GO:0016765	transferase activity, transferring alkyl or aryl (other than methyl) groups	molecular_function	2	1684	30	23133	0.374767894900657	0.467278168056315	0.915795724465558	AUR62031705; AUR62020124
ARF4	GO:0022857	transmembrane transporter activity	molecular_function	9	1684	120	23133	0.376276915949765	0.468315873807981	1.03027019002375	AUR62000850; AUR62032823; AUR62018395; AUR62030263; AUR62003630; AUR62005123; AUR62021463; AUR62033773; AUR62026897
ARF4	GO:0004012	phospholipid-translocating ATPase activity	molecular_function	1	1684	18	23133	0.38095345032423	0.4715917488808	0.763163103721298	AUR62001515
ARF4	GO:0015914	phospholipid transport	biological_process	1	1684	18	23133	0.38095345032423	0.4715917488808	0.763163103721298	AUR62001515
ARF4	GO:0008536	Ran GTPase binding	molecular_function	1	1684	18	23133	0.38095345032423	0.4715917488808	0.763163103721298	AUR62005903
ARF4	GO:0050660	flavin adenine dinucleotide binding	molecular_function	10	1684	134	23133	0.384945464508523	0.475682609714103	1.02514446768533	AUR62010367; AUR62032872; AUR62004113; AUR62021255; AUR62041407; AUR62016133; AUR62002280; AUR62036303; AUR62027134; AUR62010665
ARF4	GO:0050661	NADP binding	molecular_function	4	1684	56	23133	0.386610234161331	0.476888203279217	0.981209704784527	AUR62031998; AUR62002280; AUR62027134; AUR62015013
ARF4	GO:0045017	glycerolipid biosynthetic process	biological_process	2	1684	31	23133	0.394999244967898	0.485505288663918	0.886253926902153	AUR62042883; AUR62010249
ARF4	GO:0009116	nucleoside metabolic process	biological_process	2	1684	31	23133	0.394999244967898	0.485505288663918	0.886253926902153	AUR62019366; AUR62005447
ARF4	GO:0032502	developmental process	biological_process	1	1684	19	23133	0.40735735277577	0.498922633842182	0.722996624578072	AUR62043106
ARF4	GO:0006821	chloride transport	biological_process	1	1684	19	23133	0.40735735277577	0.498922633842182	0.722996624578072	AUR62011432
ARF4	GO:0006887	exocytosis	biological_process	2	1684	32	23133	0.415052215816073	0.506554027063003	0.858558491686461	AUR62041550; AUR62023387
ARF4	GO:0008299	isoprenoid biosynthetic process	biological_process	2	1684	32	23133	0.415052215816073	0.506554027063003	0.858558491686461	AUR62030219; AUR62017133
ARF4	GO:0006468	protein phosphorylation	biological_process	121	1684	1646	23133	0.429847310629852	0.523166478348706	1.00982335352672	AUR62037367; AUR62041801; AUR62036507; AUR62022604; AUR62031809; AUR62032689; AUR62039600; AUR62030534; AUR62012618; AUR62022686; AUR62012634; AUR62013960; AUR62002147; AUR62020079; AUR62002620; AUR62032312; AUR62036215; AUR62005224; AUR62019625; AUR62028816; AUR62020592; AUR62042392; AUR62037550; AUR62014421; AUR62036243; AUR62005708; AUR62031032; AUR62013120; AUR62006582; AUR62028873; AUR620402…
ARF4	GO:0016226	iron-sulfur cluster assembly	biological_process	1	1684	20	23133	0.433199988574868	0.523166478348706	0.686846793349169	AUR62037089
ARF4	GO:0009231	riboflavin biosynthetic process	biological_process	1	1684	20	23133	0.433199988574868	0.523166478348706	0.686846793349169	AUR62016900
ARF4	GO:0004519	endonuclease activity	molecular_function	1	1684	20	23133	0.433199988574868	0.523166478348706	0.686846793349169	AUR62016922
ARF4	GO:0051537	2 iron, 2 sulfur cluster binding	molecular_function	1	1684	20	23133	0.433199988574868	0.523166478348706	0.686846793349169	AUR62027431
ARF4	GO:0016209	antioxidant activity	molecular_function	1	1684	20	23133	0.433199988574868	0.523166478348706	0.686846793349169	AUR62005391
ARF4	GO:0015078	proton transmembrane transporter activity	molecular_function	2	1684	33	23133	0.434885568395576	0.524287131236479	0.832541567695962	AUR62012105; AUR62017400
ARF4	GO:0008171	O-methyltransferase activity	molecular_function	6	1684	86	23133	0.437048535586722	0.525978411523498	0.9583908744407	AUR62022681; AUR62024120; AUR62027468; AUR62038410; AUR62034575; AUR62004567
ARF4	GO:0009607	response to biotic stimulus	biological_process	5	1684	73	23133	0.441077935718159	0.529906131105844	0.940886018286532	AUR62028834; AUR62009319; AUR62023001; AUR62023008; AUR62044243
ARF4	GO:0008236	serine-type peptidase activity	molecular_function	3	1684	47	23133	0.449845348733811	0.539502567285611	0.876825693637237	AUR62036766; AUR62024389; AUR62032764
ARF4	GO:0004869	cysteine-type endopeptidase inhibitor activity	molecular_function	1	1684	21	23133	0.458423138354348	0.545066686840565	0.654139803189684	AUR62020879
ARF4	GO:0004871	obsolete signal transducer activity	molecular_function	1	1684	21	23133	0.458423138354348	0.545066686840565	0.654139803189684	AUR62019678
ARF4	GO:0015743	malate transport	biological_process	1	1684	21	23133	0.458423138354348	0.545066686840565	0.654139803189684	AUR62030743
ARF4	GO:0015934	large ribosomal subunit	cellular_component	1	1684	21	23133	0.458423138354348	0.545066686840565	0.654139803189684	AUR62005605
ARF4	GO:0034968	histone lysine methylation	biological_process	1	1684	21	23133	0.458423138354348	0.545066686840565	0.654139803189684	AUR62006978
ARF4	GO:0005739	mitochondrion	cellular_component	6	1684	88	23133	0.461147438745993	0.547365398991813	0.936609263657957	AUR62014296; AUR62011331; AUR62019303; AUR62034384; AUR62000122; AUR62043406
ARF4	GO:0004144	diacylglycerol O-acyltransferase activity	molecular_function	2	1684	35	23133	0.47374845252324	0.560399878882192	0.784967763827621	AUR62042883; AUR62010249
ARF4	GO:0008565	obsolete protein transporter activity	molecular_function	2	1684	35	23133	0.47374845252324	0.560399878882192	0.784967763827621	AUR62033272; AUR62004053
ARF4	GO:0006614	SRP-dependent cotranslational protein targeting to membrane	biological_process	1	1684	22	23133	0.482980022430281	0.569373382490213	0.624406175771972	AUR62002533
ARF4	GO:0008138	protein tyrosine/serine/threonine phosphatase activity	molecular_function	1	1684	22	23133	0.482980022430281	0.569373382490213	0.624406175771972	AUR62030165
ARF4	GO:0003700	DNA-binding transcription factor activity	molecular_function	37	1684	514	23133	0.484997537672436	0.570779415083887	0.988845577973511	AUR62004229; AUR62026048; AUR62022183; AUR62031888; AUR62039674; AUR62009126; AUR62011878; AUR62022327; AUR62019678; AUR62017032; AUR62034105; AUR62017520; AUR62004911; AUR62001898; AUR62003183; AUR62020244; AUR62012889; AUR62001049; AUR62024642; AUR62010700; AUR62001537; AUR62008004; AUR62043508; AUR62021729; AUR62007716; AUR62038742; AUR62005642; AUR62039211; AUR62012705; AUR62012252; AUR620219…
ARF4	GO:0046933	proton-transporting ATP synthase activity, rotational mechanism	molecular_function	2	1684	36	23133	0.492715015075003	0.57887740311019	0.763163103721298	AUR62027358; AUR62018789
ARF4	GO:0016491	oxidoreductase activity	molecular_function	63	1684	874	23133	0.499584820355075	0.585953721501206	0.990191029313447	AUR62009904; AUR62028693; AUR62035242; AUR62000825; AUR62012146; AUR62021336; AUR62020018; AUR62002103; AUR62007354; AUR62030585; AUR62028306; AUR62038367; AUR62020093; AUR62002177; AUR62018342; AUR62001860; AUR62000551; AUR62009658; AUR62009670; AUR62006217; AUR62016285; AUR62007559; AUR62006235; AUR62018004; AUR62004113; AUR62010744; AUR62008005; AUR62001590; AUR62013831; AUR62013836; AUR620382…
ARF4	GO:0004672	protein kinase activity	molecular_function	119	1684	1644	23133	0.502162859435695	0.587485913323482	0.99434024827921	AUR62037367; AUR62041801; AUR62036507; AUR62022604; AUR62031809; AUR62032689; AUR62039600; AUR62030534; AUR62012618; AUR62022686; AUR62012634; AUR62013960; AUR62002147; AUR62002620; AUR62032312; AUR62036215; AUR62005224; AUR62019625; AUR62028816; AUR62020592; AUR62042392; AUR62037550; AUR62014421; AUR62036243; AUR62005708; AUR62031032; AUR62013120; AUR62006582; AUR62028873; AUR62040268; AUR620031…
ARF4	GO:0000272	polysaccharide catabolic process	biological_process	1	1684	23	23133	0.506833945453929	0.587485913323482	0.59725808117319	AUR62010502
ARF4	GO:0016161	beta-amylase activity	molecular_function	1	1684	23	23133	0.506833945453929	0.587485913323482	0.59725808117319	AUR62010502
ARF4	GO:0016820	hydrolase activity, acting on acid anhydrides, catalyzing transmembrane movement of substances	molecular_function	1	1684	23	23133	0.506833945453929	0.587485913323482	0.59725808117319	AUR62018598
ARF4	GO:0033178	proton-transporting two-sector ATPase complex, catalytic domain	cellular_component	1	1684	23	23133	0.506833945453929	0.587485913323482	0.59725808117319	AUR62018598
ARF4	GO:0018024	histone-lysine N-methyltransferase activity	molecular_function	1	1684	23	23133	0.506833945453929	0.587485913323482	0.59725808117319	AUR62006978
ARF4	GO:0019684	photosynthesis, light reaction	biological_process	1	1684	23	23133	0.506833945453929	0.587485913323482	0.59725808117319	AUR62038157
ARF4	GO:0004298	threonine-type endopeptidase activity	molecular_function	2	1684	37	23133	0.511335671857407	0.587781204194893	0.742537073890993	AUR62004218; AUR62031691
ARF4	GO:0005839	proteasome core complex	cellular_component	2	1684	37	23133	0.511335671857407	0.587781204194893	0.742537073890993	AUR62004218; AUR62031691
ARF4	GO:0051603	proteolysis involved in cellular protein catabolic process	biological_process	2	1684	37	23133	0.511335671857407	0.587781204194893	0.742537073890993	AUR62004218; AUR62031691
ARF4	GO:0003682	chromatin binding	molecular_function	2	1684	37	23133	0.511335671857407	0.587781204194893	0.742537073890993	AUR62007371; AUR62010679
ARF4	GO:0004499	N,N-dimethylaniline monooxygenase activity	molecular_function	2	1684	37	23133	0.511335671857407	0.587781204194893	0.742537073890993	AUR62002280; AUR62027134
ARF4	GO:0030001	metal ion transport	biological_process	7	1684	107	23133	0.521772362891393	0.598783540830587	0.898678047372744	AUR62020020; AUR62041049; AUR62020591; AUR62011097; AUR62005969; AUR62007447; AUR62010663
ARF4	GO:0000145	exocyst	cellular_component	2	1684	38	23133	0.529587651798054	0.606165781305156	0.722996624578072	AUR62041550; AUR62023387
ARF4	GO:0016592	mediator complex	cellular_component	1	1684	24	23133	0.529957077586155	0.606165781305156	0.572372327790974	AUR62001146
ARF4	GO:0030976	thiamine pyrophosphate binding	molecular_function	1	1684	25	23133	0.552329359517971	0.628511613530009	0.549477434679335	AUR62011335
ARF4	GO:0046034	ATP metabolic process	biological_process	1	1684	25	23133	0.552329359517971	0.628511613530009	0.549477434679335	AUR62018598
ARF4	GO:0004003	ATP-dependent DNA helicase activity	molecular_function	1	1684	25	23133	0.552329359517971	0.628511613530009	0.549477434679335	AUR62011631
ARF4	GO:0009058	biosynthetic process	biological_process	9	1684	138	23133	0.553126550057479	0.628511613530009	0.895887121759785	AUR62033638; AUR62000016; AUR62007018; AUR62003173; AUR62019336; AUR62037493; AUR62020114; AUR62003536; AUR62012452
ARF4	GO:0016779	nucleotidyltransferase activity	molecular_function	2	1684	40	23133	0.56491004088438	0.640848767691788	0.686846793349169	AUR62005700; AUR62019349
ARF4	GO:0005992	trehalose biosynthetic process	biological_process	1	1684	26	23133	0.573937519781329	0.647903366539445	0.528343687191668	AUR62019658
ARF4	GO:0006334	nucleosome assembly	biological_process	1	1684	26	23133	0.573937519781329	0.647903366539445	0.528343687191668	AUR62008389
ARF4	GO:0015629	actin cytoskeleton	cellular_component	1	1684	26	23133	0.573937519781329	0.647903366539445	0.528343687191668	AUR62015528
ARF4	GO:0046854	phosphatidylinositol phosphorylation	biological_process	1	1684	27	23133	0.594774193818987	0.670331827561464	0.508775402480866	AUR62021842
ARF4	GO:0006511	ubiquitin-dependent protein catabolic process	biological_process	6	1684	100	23133	0.598387671055812	0.673307753448165	0.824216152019002	AUR62010379; AUR62023454; AUR62015948; AUR62041948; AUR62036691; AUR62028437
ARF4	GO:0006396	RNA processing	biological_process	5	1684	86	23133	0.602883987856724	0.67726577856632	0.798659062033917	AUR62005700; AUR62036713; AUR62033312; AUR62030992; AUR62004330
ARF4	GO:0051536	iron-sulfur cluster binding	molecular_function	4	1684	72	23133	0.608941931780624	0.68185730872523	0.763163103721298	AUR62037089; AUR62001590; AUR62000731; AUR62036652
ARF4	GO:0006139	nucleobase-containing compound metabolic process	biological_process	4	1684	72	23133	0.608941931780624	0.68185730872523	0.763163103721298	AUR62005265; AUR62042903; AUR62041184; AUR62011631
ARF4	GO:0042393	histone binding	molecular_function	2	1684	43	23133	0.614730006305071	0.685132524269858	0.638927249627134	AUR62018871; AUR62038085
ARF4	GO:0016627	oxidoreductase activity, acting on the CH-CH group of donors	molecular_function	1	1684	28	23133	0.614837135219049	0.685132524269858	0.490604852392263	AUR62002708
ARF4	GO:0051087	chaperone binding	molecular_function	1	1684	28	23133	0.614837135219049	0.685132524269858	0.490604852392263	AUR62011998
ARF4	GO:0008234	cysteine-type peptidase activity	molecular_function	8	1684	134	23133	0.647362002748775	0.720216247431113	0.820115574148261	AUR62017054; AUR62032584; AUR62044358; AUR62038240; AUR62040664; AUR62025885; AUR62035512; AUR62025563
ARF4	GO:0006357	regulation of transcription by RNA polymerase II	biological_process	1	1684	30	23133	0.652654268624482	0.724938609772298	0.457897862232779	AUR62021027
ARF4	GO:0006855	drug transmembrane transport	biological_process	5	1684	91	23133	0.657934990272263	0.726793339039046	0.754776695988097	AUR62027832; AUR62011362; AUR62009384; AUR62010407; AUR62018991
ARF4	GO:0015238	drug transmembrane transporter activity	molecular_function	5	1684	91	23133	0.657934990272263	0.726793339039046	0.754776695988097	AUR62027832; AUR62011362; AUR62009384; AUR62010407; AUR62018991
ARF4	GO:0015297	antiporter activity	molecular_function	5	1684	91	23133	0.657934990272263	0.726793339039046	0.754776695988097	AUR62027832; AUR62011362; AUR62009384; AUR62010407; AUR62018991
ARF4	GO:0016788	hydrolase activity, acting on ester bonds	molecular_function	11	1684	179	23133	0.658525178580176	0.726793339039046	0.844169243222442	AUR62009949; AUR62007873; AUR62029011; AUR62029506; AUR62030953; AUR62023593; AUR62003058; AUR62035849; AUR62015388; AUR62027646; AUR62024251
ARF4	GO:0015171	amino acid transmembrane transporter activity	molecular_function	1	1684	31	23133	0.670423580600798	0.737654106885937	0.443126963451077	AUR62043406
ARF4	GO:0004190	aspartic-type endopeptidase activity	molecular_function	10	1684	166	23133	0.670497735883316	0.737654106885937	0.827526257047191	AUR62012637; AUR62019661; AUR62010727; AUR62026905; AUR62019060; AUR62012250; AUR62026689; AUR62035881; AUR62038947; AUR62004501
ARF4	GO:0050662	coenzyme binding	molecular_function	4	1684	78	23133	0.679384286564833	0.746244327464864	0.704458249588891	AUR62010384; AUR62000139; AUR62037697; AUR62022495
ARF4	GO:0005216	ion channel activity	molecular_function	1	1684	32	23133	0.687448338253113	0.753905309146044	0.42927924584323	AUR62040285
ARF4	GO:0004722	protein serine/threonine phosphatase activity	molecular_function	6	1684	110	23133	0.69740898845265	0.76310124825838	0.749287410926366	AUR62026230; AUR62038533; AUR62035145; AUR62018745; AUR62039266; AUR62020159
ARF4	GO:0004842	ubiquitin-protein transferase activity	molecular_function	8	1684	140	23133	0.698039147612073	0.76310124825838	0.784967763827621	AUR62001176; AUR62042847; AUR62037922; AUR62014369; AUR62040177; AUR62002279; AUR62006624; AUR62021125
ARF4	GO:0009765	photosynthesis, light harvesting	biological_process	1	1684	33	23133	0.703742710501986	0.766913316011613	0.416270783847981	AUR62004407
ARF4	GO:0015992	proton transport	biological_process	1	1684	33	23133	0.703742710501986	0.766913316011613	0.416270783847981	AUR62018598
ARF4	GO:0005622	intracellular	cellular_component	27	1684	420	23133	0.714066635156806	0.776940426931619	0.883088734306074	AUR62012105; AUR62019616; AUR62005217; AUR62028806; AUR62024463; AUR62005225; AUR62014436; AUR62014930; AUR62005753; AUR62040757; AUR62007034; AUR62011515; AUR62037736; AUR62008546; AUR62010415; AUR62000488; AUR62020167; AUR62037140; AUR62009217; AUR62041184; AUR62026366; AUR62020307; AUR62016334; AUR62022975; AUR62038159; AUR62039989; AUR62028627
ARF4	GO:0000398	mRNA splicing, via spliceosome	biological_process	2	1684	51	23133	0.727864301199228	0.790709727519413	0.538703367332681	AUR62005361; AUR62009712
ARF4	GO:0006811	ion transport	biological_process	1	1684	35	23133	0.734206039812552	0.796348870768474	0.392483881913811	AUR62040285
ARF4	GO:0030246	carbohydrate binding	molecular_function	5	1684	100	23133	0.744260380144691	0.805990896807709	0.686846793349169	AUR62010833; AUR62010050; AUR62013041; AUR62042940; AUR62020842
ARF4	GO:0010181	FMN binding	molecular_function	1	1684	36	23133	0.748411394208879	0.80921981998835	0.381581551860649	AUR62019003
ARF4	GO:0008270	zinc ion binding	molecular_function	77	1684	1145	23133	0.750080966922936	0.80975979580448	0.923793940399755	AUR62001611; AUR62037830; AUR62028669; AUR62000810; AUR62001684; AUR62023957; AUR62022183; AUR62034412; AUR62017365; AUR62044473; AUR62039629; AUR62020020; AUR62031888; AUR62017865; AUR62007354; AUR62005212; AUR62009110; AUR62024476; AUR62014436; AUR62041091; AUR62027066; AUR62037585; AUR62017032; AUR62004417; AUR62031536; AUR62014483; AUR62014950; AUR62031587; AUR62026752; AUR62004989; AUR620298…
ARF4	GO:0003333	amino acid transmembrane transport	biological_process	2	1684	53	23133	0.751683511296492	0.810225840836717	0.518374938376731	AUR62001372; AUR62043406
ARF4	GO:0004252	serine-type endopeptidase activity	molecular_function	7	1684	132	23133	0.753171755465679	0.810567425788881	0.728473871733967	AUR62003427; AUR62015224; AUR62036766; AUR62038406; AUR62015806; AUR62027624; AUR62008968
ARF4	GO:0016616	oxidoreductase activity, acting on the CH-OH group of donors, NAD or NADP as acceptor	molecular_function	5	1684	102	23133	0.761134192144254	0.817864690937615	0.673379209165852	AUR62031347; AUR62026095; AUR62038456; AUR62022492; AUR62042154
ARF4	GO:0006073	cellular glucan metabolic process	biological_process	2	1684	55	23133	0.773797458653297	0.826207561463173	0.499524940617577	AUR62012652; AUR62008932
ARF4	GO:0016762	xyloglucan:xyloglucosyl transferase activity	molecular_function	2	1684	55	23133	0.773797458653297	0.826207561463173	0.499524940617577	AUR62012652; AUR62008932
ARF4	GO:0048046	apoplast	cellular_component	2	1684	55	23133	0.773797458653297	0.826207561463173	0.499524940617577	AUR62012652; AUR62008932
ARF4	GO:0005874	microtubule	cellular_component	1	1684	38	23133	0.774868074262426	0.826207561463173	0.361498312289036	AUR62017354
ARF4	GO:0046961	proton-transporting ATPase activity, rotational mechanism	molecular_function	1	1684	38	23133	0.774868074262426	0.826207561463173	0.361498312289036	AUR62018789
ARF4	GO:0006470	protein dephosphorylation	biological_process	7	1684	137	23133	0.788313458107733	0.839250635400848	0.701887234079442	AUR62026230; AUR62038533; AUR62035145; AUR62018745; AUR62030165; AUR62039266; AUR62020159
ARF4	GO:0016020	membrane	cellular_component	80	1684	1208	23133	0.80013395839527	0.850526419676693	0.909730852118104	AUR62006833; AUR62011682; AUR62027339; AUR62027832; AUR62030062; AUR62030063; AUR62012154; AUR62020020; AUR62017376; AUR62016516; AUR62011362; AUR62041049; AUR62041052; AUR62019635; AUR62028833; AUR62005708; AUR62027068; AUR62004407; AUR62019673; AUR62036289; AUR62040285; AUR62018395; AUR62008349; AUR62021522; AUR62030263; AUR62008822; AUR62003630; AUR62035954; AUR62038055; AUR62011049; AUR620070…
ARF4	GO:0045454	cell redox homeostasis	biological_process	10	1684	187	23133	0.808328110004305	0.857918791599661	0.734595500908202	AUR62039637; AUR62014463; AUR62016471; AUR62041407; AUR62002588; AUR62035327; AUR62016133; AUR62035879; AUR62043431; AUR62011643
ARF4	GO:0006352	DNA-templated transcription, initiation	biological_process	1	1684	41	23133	0.80998179131639	0.858357426632377	0.335047216267887	AUR62024476
ARF4	GO:0003924	GTPase activity	molecular_function	3	1684	76	23133	0.813007441223165	0.860246405697905	0.542247468433554	AUR62040538; AUR62023360; AUR62017998
ARF4	GO:0005215	transporter activity	molecular_function	14	1684	255	23133	0.837770917431226	0.885095381469326	0.754184714265754	AUR62011682; AUR62026051; AUR62012154; AUR62027068; AUR62024989; AUR62008349; AUR62038055; AUR62021721; AUR62021722; AUR62022793; AUR62022794; AUR62005317; AUR62040848; AUR62020804
ARF4	GO:0030599	pectinesterase activity	molecular_function	4	1684	97	23133	0.843242295403025	0.888163878871984	0.566471582143644	AUR62021394; AUR62008690; AUR62041500; AUR62036426
ARF4	GO:0042545	cell wall modification	biological_process	4	1684	97	23133	0.843242295403025	0.888163878871984	0.566471582143644	AUR62021394; AUR62008690; AUR62041500; AUR62036426
ARF4	GO:0008610	lipid biosynthetic process	biological_process	2	1684	63	23133	0.84657578492512	0.890319822444047	0.436093202126456	AUR62044250; AUR62008984
ARF4	GO:0004866	endopeptidase inhibitor activity	molecular_function	1	1684	45	23133	0.849165063472979	0.890336702914094	0.305265241488519	AUR62005776
ARF4	GO:0016746	transferase activity, transferring acyl groups	molecular_function	1	1684	45	23133	0.849165063472979	0.890336702914094	0.305265241488519	AUR62042228
ARF4	GO:0009523	photosystem II	cellular_component	1	1684	47	23133	0.865863967129622	0.906471808250678	0.292275231212412	AUR62011936
ARF4	GO:0004601	peroxidase activity	molecular_function	14	1684	263	23133	0.868499105069612	0.90785707055615	0.731243734364134	AUR62014733; AUR62012673; AUR62029672; AUR62001860; AUR62009658; AUR62016214; AUR62018010; AUR62037452; AUR62006493; AUR62025301; AUR62043737; AUR62014092; AUR62039435; AUR62025041
ARF4	GO:0016567	protein ubiquitination	biological_process	5	1684	120	23133	0.877390394390793	0.915767953119802	0.572372327790974	AUR62001176; AUR62042847; AUR62002279; AUR62006624; AUR62021125
ARF4	GO:0015991	ATP hydrolysis coupled proton transport	biological_process	1	1684	49	23133	0.880849435247891	0.917041146582577	0.280345629938436	AUR62018598
ARF4	GO:0009055	electron transfer activity	molecular_function	9	1684	187	23133	0.881260639418227	0.917041146582577	0.661135950817382	AUR62004253; AUR62011576; AUR62013333; AUR62001590; AUR62023874; AUR62007710; AUR62006476; AUR62035327; AUR62043431
ARF4	GO:0009733	response to auxin	biological_process	5	1684	124	23133	0.895501942934162	0.930461478243904	0.553908704313846	AUR62010342; AUR62009972; AUR62007731; AUR62025304; AUR62040862
ARF4	GO:0006662	glycerol ether metabolic process	biological_process	1	1684	52	23133	0.900444541082344	0.933248005408049	0.264171843595834	AUR62014463
ARF4	GO:0004857	enzyme inhibitor activity	molecular_function	3	1684	90	23133	0.900881022561527	0.933248005408049	0.457897862232779	AUR62011698; AUR62008690; AUR62018789
ARF4	GO:0030247	polysaccharide binding	molecular_function	4	1684	109	23133	0.905694902653843	0.936036699125014	0.504107738237922	AUR62029392; AUR62027718; AUR62030945; AUR62013526
ARF4	GO:0008375	acetylglucosaminyltransferase activity	molecular_function	1	1684	53	23133	0.906278306956299	0.936036699125014	0.259187469188366	AUR62021913
ARF4	GO:0008168	methyltransferase activity	molecular_function	12	1684	246	23133	0.914323124313543	0.942938304061061	0.670094432535774	AUR62005770; AUR62007027; AUR62038044; AUR62018501; AUR62035665; AUR62042202; AUR62009084; AUR62028787; AUR62020696; AUR62032912; AUR62017142; AUR62018931
ARF4	GO:0055114	oxidation-reduction process	biological_process	129	1684	1999	23133	0.927198307325909	0.954410756744018	0.886475601221038	AUR62023439; AUR62010367; AUR62032176; AUR62022124; AUR62014733; AUR62009904; AUR62031347; AUR62028693; AUR62004240; AUR62035242; AUR62000825; AUR62036598; AUR62012146; AUR62026095; AUR62020018; AUR62002103; AUR62007354; AUR62030585; AUR62011335; AUR62012673; AUR62038367; AUR62020543; AUR62028319; AUR62020093; AUR62019136; AUR62002177; AUR62002639; AUR62029672; AUR62037544; AUR62009125; AUR620183…
ARF4	GO:0005509	calcium ion binding	molecular_function	8	1684	185	23133	0.928205837122433	0.954410756744018	0.594029659112794	AUR62041801; AUR62028831; AUR62029392; AUR62000287; AUR62002012; AUR62017767; AUR62025646; AUR62026104
ARF4	GO:0016757	transferase activity, transferring glycosyl groups	molecular_function	4	1684	117	23133	0.934122580646552	0.959069474491712	0.469638833059261	AUR62026064; AUR62016542; AUR62020285; AUR62008464
ARF4	GO:0005618	cell wall	cellular_component	6	1684	154	23133	0.937367932869952	0.960975717845936	0.535205293518833	AUR62012652; AUR62021394; AUR62008690; AUR62041500; AUR62036426; AUR62008932
ARF4	GO:0000160	phosphorelay signal transduction system	biological_process	2	1684	84	23133	0.9494336261618	0.971905427964446	0.327069901594842	AUR62031616; AUR62031642
ARF4	GO:0046983	protein dimerization activity	molecular_function	41	1684	746	23133	0.970357930109204	0.99185773653703	0.754979048989703	AUR62002931; AUR62004246; AUR62000817; AUR62040545; AUR62009472; AUR62022681; AUR62013958; AUR62006510; AUR62019636; AUR62040777; AUR62034660; AUR62002341; AUR62020270; AUR62012889; AUR62019364; AUR62017204; AUR62000717; AUR62039522; AUR62035664; AUR62039095; AUR62007716; AUR62037431; AUR62016964; AUR62011773; AUR62036613; AUR62026124; AUR62010946; AUR62024896; AUR62027481; AUR62031928; AUR620358…
ARF4	GO:0006633	fatty acid biosynthetic process	biological_process	2	1684	97	23133	0.975780001520848	0.994959906554142	0.283235791071822	AUR62044250; AUR62008984
ARF4	GO:0045735	nutrient reservoir activity	molecular_function	2	1684	99	23133	0.978429960781683	0.994959906554142	0.277513855898654	AUR62025219; AUR62021655
ARF4	GO:0008152	metabolic process	biological_process	55	1684	979	23133	0.979135602869144	0.994959906554142	0.771737970055246	AUR62010837; AUR62009904; AUR62012146; AUR62003416; AUR62029123; AUR62029128; AUR62011335; AUR62007378; AUR62034980; AUR62018342; AUR62023643; AUR62018389; AUR62013651; AUR62016220; AUR62011027; AUR62039374; AUR62007534; AUR62014629; AUR62014633; AUR62000260; AUR62017711; AUR62043506; AUR62038200; AUR62039073; AUR62042228; AUR62012567; AUR62025678; AUR62014340; AUR62031442; AUR62040183; AUR620440…
ARF4	GO:0043531	ADP binding	molecular_function	13	1684	305	23133	0.979144069889265	0.994959906554142	0.585508741871422	AUR62027856; AUR62009973; AUR62016562; AUR62002678; AUR62021016; AUR62034616; AUR62037281; AUR62017772; AUR62019530; AUR62009058; AUR62018756; AUR62013208; AUR62022435
ARF4	GO:0006979	response to oxidative stress	biological_process	11	1684	280	23133	0.9857220435874	0.997766385846611	0.53966533763149	AUR62014733; AUR62012673; AUR62029672; AUR62016214; AUR62018010; AUR62037452; AUR62006493; AUR62043737; AUR62014092; AUR62039435; AUR62025041
ARF4	GO:0016747	transferase activity, transferring acyl groups other than amino-acyl groups	molecular_function	10	1684	264	23133	0.98680888623621	0.997766385846611	0.520338479809976	AUR62039124; AUR62018687; AUR62029123; AUR62013104; AUR62011034; AUR62003382; AUR62025678; AUR62017403; AUR62044250; AUR62008984
ARF4	GO:0006412	translation	biological_process	22	1684	473	23133	0.987421717956853	0.997766385846611	0.638927249627134	AUR62012105; AUR62019616; AUR62005217; AUR62024463; AUR62005225; AUR62014930; AUR62040757; AUR62007027; AUR62007034; AUR62006210; AUR62018034; AUR62031743; AUR62005605; AUR62000488; AUR62020167; AUR62009217; AUR62041694; AUR62022975; AUR62038159; AUR62039989; AUR62036023; AUR62028627
ARF4	GO:0005840	ribosome	cellular_component	20	1684	440	23133	0.987673373273018	0.997766385846611	0.624406175771972	AUR62012105; AUR62019616; AUR62005217; AUR62024463; AUR62005225; AUR62014930; AUR62040757; AUR62007034; AUR62006210; AUR62018034; AUR62031743; AUR62005605; AUR62039224; AUR62000488; AUR62020167; AUR62009217; AUR62022975; AUR62038159; AUR62039989; AUR62028627
ARF4	GO:0005506	iron ion binding	molecular_function	26	1684	552	23133	0.991374581319018	0.998550470844145	0.647029587937623	AUR62022124; AUR62004240; AUR62036598; AUR62020543; AUR62028319; AUR62019136; AUR62037089; AUR62009125; AUR62043323; AUR62023338; AUR62032538; AUR62009813; AUR62023874; AUR62039573; AUR62034377; AUR62001204; AUR62016979; AUR62006476; AUR62027431; AUR62034004; AUR62022251; AUR62035815; AUR62008249; AUR62007453; AUR62017132; AUR62015040
ARF4	GO:0003677	DNA binding	molecular_function	97	1684	1673	23133	0.992536668539459	0.998550470844145	0.796463107649365	AUR62006845; AUR62023447; AUR62019936; AUR62032652; AUR62000811; AUR62040545; AUR62018653; AUR62010882; AUR62022184; AUR62012153; AUR62013958; AUR62017865; AUR62043193; AUR62017896; AUR62037509; AUR62006510; AUR62042351; AUR62033628; AUR62019636; AUR62010080; AUR62010576; AUR62027080; AUR62000536; AUR62021027; AUR62017515; AUR62031093; AUR62017063; AUR62004911; AUR62031570; AUR62031587; AUR620354…
ARF4	GO:0015035	protein disulfide oxidoreductase activity	molecular_function	3	1684	142	23133	0.993570562361044	0.998550470844145	0.290216954936268	AUR62014463; AUR62035327; AUR62043431
ARF4	GO:0003735	structural constituent of ribosome	molecular_function	19	1684	455	23133	0.995905725459364	0.998550470844145	0.573630288950954	AUR62012105; AUR62019616; AUR62005217; AUR62024463; AUR62005225; AUR62014930; AUR62040757; AUR62007034; AUR62006210; AUR62018034; AUR62031743; AUR62005605; AUR62000488; AUR62020167; AUR62009217; AUR62022975; AUR62038159; AUR62039989; AUR62028627
ARF4	GO:0016705	oxidoreductase activity, acting on paired donors, with incorporation or reduction of molecular oxygen	molecular_function	21	1684	497	23133	0.996809277706927	0.998550470844145	0.580433909872537	AUR62022124; AUR62004240; AUR62036598; AUR62020543; AUR62028319; AUR62019136; AUR62009125; AUR62043323; AUR62023338; AUR62032538; AUR62009813; AUR62039573; AUR62034377; AUR62001204; AUR62016979; AUR62034004; AUR62035815; AUR62008249; AUR62007453; AUR62017132; AUR62015040
ARF4	GO:0020037	heme binding	molecular_function	37	1684	781	23133	0.997836632402573	0.998550470844145	0.650789535311632	AUR62022124; AUR62014733; AUR62004240; AUR62036598; AUR62012673; AUR62020543; AUR62028319; AUR62019136; AUR62029672; AUR62009125; AUR62043323; AUR62016214; AUR62031588; AUR62018010; AUR62011576; AUR62023338; AUR62032538; AUR62009813; AUR62023874; AUR62039573; AUR62007710; AUR62034377; AUR62001204; AUR62037452; AUR62016979; AUR62006476; AUR62006493; AUR62034004; AUR62035815; AUR62008249; AUR620437…
ARF4	GO:0016758	transferase activity, transferring hexosyl groups	molecular_function	10	1684	315	23133	0.998550470844145	0.998550470844145	0.436093202126456	AUR62024785; AUR62018389; AUR62039073; AUR62003046; AUR62022793; AUR62026689; AUR62023205; AUR62028489; AUR62033787; AUR62008464
ARF13	GO:0016429	tRNA (adenine-N1-)-methyltransferase activity	molecular_function	1	2438	1	23133	0	0	9.48851517637408	AUR62002487
ARF13	GO:0018738	S-formylglutathione hydrolase activity	molecular_function	2	2438	2	23133	0	0	9.48851517637408	AUR62026096; AUR62024510
ARF13	GO:0046294	formaldehyde catabolic process	biological_process	2	2438	2	23133	0	0	9.48851517637408	AUR62026096; AUR62024510
ARF13	GO:0008677	2-dehydropantoate 2-reductase activity	molecular_function	1	2438	1	23133	0	0	9.48851517637408	AUR62024939
ARF13	GO:0008381	mechanosensitive ion channel activity	molecular_function	2	2438	2	23133	0	0	9.48851517637408	AUR62033688; AUR62036777
ARF13	GO:0016180	snRNA processing	biological_process	2	2438	2	23133	0	0	9.48851517637408	AUR62037214; AUR62026839
ARF13	GO:0032039	integrator complex	cellular_component	2	2438	2	23133	0	0	9.48851517637408	AUR62037214; AUR62026839
ARF13	GO:0004174	electron-transferring-flavoprotein dehydrogenase activity	molecular_function	2	2438	2	23133	0	0	9.48851517637408	AUR62002342; AUR62023848
ARF13	GO:0003873	6-phosphofructo-2-kinase activity	molecular_function	2	2438	2	23133	0	0	9.48851517637408	AUR62041217; AUR62025049
ARF13	GO:0006000	fructose metabolic process	biological_process	2	2438	2	23133	0	0	9.48851517637408	AUR62041217; AUR62025049
ARF13	GO:0006003	fructose 2,6-bisphosphate metabolic process	biological_process	2	2438	2	23133	0	0	9.48851517637408	AUR62041217; AUR62025049
ARF13	GO:0000126	transcription factor TFIIIB complex	cellular_component	2	2438	2	23133	0	0	9.48851517637408	AUR62005908; AUR62028157
ARF13	GO:0006384	transcription initiation from RNA polymerase III promoter	biological_process	2	2438	2	23133	0	0	9.48851517637408	AUR62005908; AUR62028157
ARF13	GO:0032324	molybdopterin cofactor biosynthetic process	biological_process	2	2438	2	23133	0	0	9.48851517637408	AUR62001598; AUR62020182
ARF13	GO:0005639	integral component of nuclear inner membrane	cellular_component	2	2438	2	23133	0	0	9.48851517637408	AUR62007233; AUR62018767
ARF13	GO:0008158	hedgehog receptor activity	molecular_function	4	2438	4	23133	0	0	9.48851517637408	AUR62011714; AUR62040814; AUR62036842; AUR62012915
ARF13	GO:0016832	aldehyde-lyase activity	molecular_function	1	2438	1	23133	0	0	9.48851517637408	AUR62035874
ARF13	GO:0009317	acetyl-CoA carboxylase complex	cellular_component	1	2438	1	23133	0	0	9.48851517637408	AUR62042410
ARF13	GO:0003879	ATP phosphoribosyltransferase activity	molecular_function	2	2438	2	23133	0	0	9.48851517637408	AUR62041122; AUR62014220
ARF13	GO:0008757	S-adenosylmethionine-dependent methyltransferase activity	molecular_function	1	2438	1	23133	0	0	9.48851517637408	AUR62023720
ARF13	GO:0003676	nucleic acid binding	molecular_function	130	2438	796	23133	1.39064228769516e-07	5.72812180407768e-06	1.54963187553848	AUR62018607; AUR62027819; AUR62014742; AUR62030020; AUR62005572; AUR62037890; AUR62023957; AUR62018663; AUR62023979; AUR62040585; AUR62016033; AUR62009961; AUR62022673; AUR62022674; AUR62006011; AUR62039669; AUR62011320; AUR62016549; AUR62010027; AUR62007381; AUR62005213; AUR62042389; AUR62040203; AUR62041532; AUR62015756; AUR62022307; AUR62041598; AUR62018384; AUR62034122; AUR62035464; AUR620170…
ARF13	GO:0003774	motor activity	molecular_function	10	2438	20	23133	1.18313471240967e-06	4.44961533145376e-05	4.74425758818704	AUR62015599; AUR62020593; AUR62025404; AUR62008839; AUR62029013; AUR62009862; AUR62025166; AUR62009074; AUR62031482; AUR62011905
ARF13	GO:0016459	myosin complex	cellular_component	10	2438	20	23133	1.18313471240967e-06	4.44961533145376e-05	4.74425758818704	AUR62015599; AUR62020593; AUR62025404; AUR62008839; AUR62029013; AUR62009862; AUR62025166; AUR62009074; AUR62031482; AUR62011905
ARF13	GO:0016787	hydrolase activity	molecular_function	66	2438	372	23133	8.49009797941446e-06	0.000305997281341396	1.68344624096959	AUR62033476; AUR62002945; AUR62001199; AUR62041382; AUR62023476; AUR62005583; AUR62008155; AUR62043152; AUR62003474; AUR62033615; AUR62042800; AUR62021877; AUR62010031; AUR62002638; AUR62011840; AUR62042388; AUR62025793; AUR62001377; AUR62001852; AUR62009646; AUR62031546; AUR62028894; AUR62039319; AUR62013192; AUR62005791; AUR62031587; AUR62035470; AUR62029306; AUR62033315; AUR62028555; AUR620080…
ARF13	GO:0005524	ATP binding	molecular_function	291	2438	2239	23133	4.49777368051544e-05	0.00155622969345834	1.23321032439699	AUR62041335; AUR62041336; AUR62027301; AUR62038687; AUR62002485; AUR62033945; AUR62032168; AUR62001178; AUR62028653; AUR62014259; AUR62018607; AUR62018159; AUR62015599; AUR62032190; AUR62040517; AUR62018622; AUR62040528; AUR62023476; AUR62000344; AUR62013420; AUR62010860; AUR62031809; AUR62026051; AUR62005572; AUR62032687; AUR62023957; AUR62012129; AUR62040564; AUR62008155; AUR62000849; AUR620173…
ARF13	GO:0030127	COPII vesicle coat	cellular_component	8	2438	19	23133	5.44383457651483e-05	0.0018111218879559	3.99516428478909	AUR62016088; AUR62042203; AUR62036195; AUR62014522; AUR62026334; AUR62042130; AUR62042131; AUR62029455
ARF13	GO:0003883	CTP synthase activity	molecular_function	3	2438	4	23133	0.000123097801650073	0.003671710290597	7.11638638228056	AUR62011840; AUR62024683; AUR62028617
ARF13	GO:0003876	AMP deaminase activity	molecular_function	3	2438	4	23133	0.000123097801650073	0.003671710290597	7.11638638228056	AUR62026465; AUR62030481; AUR62030813
ARF13	GO:0032264	IMP salvage	biological_process	3	2438	4	23133	0.000123097801650073	0.003671710290597	7.11638638228056	AUR62026465; AUR62030481; AUR62030813
ARF13	GO:0000148	1,3-beta-D-glucan synthase complex	cellular_component	6	2438	14	23133	0.000251172178198594	0.00678949794193075	4.06650650416032	AUR62000044; AUR62015142; AUR62037982; AUR62003558; AUR62019215; AUR62017601
ARF13	GO:0003843	1,3-beta-D-glucan synthase activity	molecular_function	6	2438	14	23133	0.000251172178198594	0.00678949794193075	4.06650650416032	AUR62000044; AUR62015142; AUR62037982; AUR62003558; AUR62019215; AUR62017601
ARF13	GO:0006075	(1->3)-beta-D-glucan biosynthetic process	biological_process	6	2438	14	23133	0.000251172178198594	0.00678949794193075	4.06650650416032	AUR62000044; AUR62015142; AUR62037982; AUR62003558; AUR62019215; AUR62017601
ARF13	GO:0006888	endoplasmic reticulum to Golgi vesicle-mediated transport	biological_process	10	2438	33	23133	0.000371987864770587	0.00962146818678974	2.87530762920427	AUR62016088; AUR62010026; AUR62013675; AUR62042203; AUR62036195; AUR62014522; AUR62026334; AUR62042130; AUR62042131; AUR62029455
ARF13	GO:0005871	kinesin complex	cellular_component	22	2438	103	23133	0.000378184876706186	0.00962146818678974	2.02667314446825	AUR62014259; AUR62010531; AUR62005249; AUR62001858; AUR62009653; AUR62003690; AUR62029862; AUR62015938; AUR62041773; AUR62003324; AUR62020903; AUR62010414; AUR62014314; AUR62019089; AUR62037929; AUR62014346; AUR62029238; AUR62017965; AUR62015327; AUR62025894; AUR62035009; AUR62040369
ARF13	GO:0008374	O-acyltransferase activity	molecular_function	6	2438	15	23133	0.000428132191056795	0.0102369551272245	3.79540607054963	AUR62033935; AUR62025474; AUR62001501; AUR62000281; AUR62009869; AUR62025175
ARF13	GO:0003777	microtubule motor activity	molecular_function	22	2438	104	23133	0.000437881317580702	0.0102369551272245	2.00718590269452	AUR62014259; AUR62010531; AUR62005249; AUR62001858; AUR62009653; AUR62003690; AUR62029862; AUR62015938; AUR62041773; AUR62003324; AUR62020903; AUR62010414; AUR62014314; AUR62019089; AUR62037929; AUR62014346; AUR62029238; AUR62017965; AUR62015327; AUR62025894; AUR62035009; AUR62040369
ARF13	GO:0007018	microtubule-based movement	biological_process	22	2438	104	23133	0.000437881317580702	0.0102369551272245	2.00718590269452	AUR62014259; AUR62010531; AUR62005249; AUR62001858; AUR62009653; AUR62003690; AUR62029862; AUR62015938; AUR62041773; AUR62003324; AUR62020903; AUR62010414; AUR62014314; AUR62019089; AUR62037929; AUR62014346; AUR62029238; AUR62017965; AUR62015327; AUR62025894; AUR62035009; AUR62040369
ARF13	GO:0031167	rRNA methylation	biological_process	3	2438	5	23133	0.000563671800551582	0.0128309501967663	5.69310910582445	AUR62030560; AUR62038347; AUR62037043
ARF13	GO:0004519	endonuclease activity	molecular_function	7	2438	20	23133	0.000590302712407175	0.0130926114418514	3.32098031173093	AUR62014742; AUR62035939; AUR62029306; AUR62016922; AUR62014804; AUR62021607; AUR62008488
ARF13	GO:0009725	response to hormone	biological_process	9	2438	30	23133	0.000684258790924199	0.0147970963537358	2.84655455291222	AUR62010868; AUR62031093; AUR62037757; AUR62019870; AUR62039546; AUR62004685; AUR62028286; AUR62004506; AUR62034763
ARF13	GO:0016114	terpenoid biosynthetic process	biological_process	5	2438	12	23133	0.000716620788721172	0.0151189507864345	3.95354799015587	AUR62041840; AUR62039630; AUR62032345; AUR62005484; AUR62017990
ARF13	GO:0008017	microtubule binding	molecular_function	25	2438	131	23133	0.00110259333196804	0.0210718096477049	1.81078533900269	AUR62014259; AUR62010531; AUR62005249; AUR62001858; AUR62009653; AUR62003690; AUR62029862; AUR62014148; AUR62015938; AUR62041773; AUR62003324; AUR62021713; AUR62020903; AUR62010414; AUR62014314; AUR62019089; AUR62037929; AUR62014346; AUR62029238; AUR62017965; AUR62015327; AUR62025894; AUR62035009; AUR62032440; AUR62040369
ARF13	GO:0004540	ribonuclease activity	molecular_function	4	2438	9	23133	0.00113263504880785	0.0210718096477049	4.21711785616626	AUR62016567; AUR62001855; AUR62009649; AUR62042588
ARF13	GO:0015969	guanosine tetraphosphate metabolic process	biological_process	4	2438	9	23133	0.00113263504880785	0.0210718096477049	4.21711785616626	AUR62005907; AUR62008703; AUR62025529; AUR62028158
ARF13	GO:0008649	rRNA methyltransferase activity	molecular_function	2	2438	3	23133	0.00116930273189576	0.0210718096477049	6.32567678424939	AUR62038347; AUR62037043
ARF13	GO:0004819	glutamine-tRNA ligase activity	molecular_function	2	2438	3	23133	0.00116930273189576	0.0210718096477049	6.32567678424939	AUR62002847; AUR62002537
ARF13	GO:0006425	glutaminyl-tRNA aminoacylation	biological_process	2	2438	3	23133	0.00116930273189576	0.0210718096477049	6.32567678424939	AUR62002847; AUR62002537
ARF13	GO:0009060	aerobic respiration	biological_process	2	2438	3	23133	0.00116930273189576	0.0210718096477049	6.32567678424939	AUR62044038; AUR62026821
ARF13	GO:0004471	malate dehydrogenase (decarboxylating) (NAD+) activity	molecular_function	5	2438	13	23133	0.0012124359322561	0.0214032057428882	3.64942891399003	AUR62033329; AUR62023359; AUR62022202; AUR62004314; AUR62031910
ARF13	GO:0008661	1-deoxy-D-xylulose-5-phosphate synthase activity	molecular_function	3	2438	6	23133	0.00154919133674882	0.0257702020439948	4.74425758818704	AUR62041840; AUR62032345; AUR62017990
ARF13	GO:0048015	phosphatidylinositol-mediated signaling	biological_process	3	2438	6	23133	0.00154919133674882	0.0257702020439948	4.74425758818704	AUR62016712; AUR62014058; AUR62005396
ARF13	GO:0019239	deaminase activity	molecular_function	3	2438	6	23133	0.00154919133674882	0.0257702020439948	4.74425758818704	AUR62026465; AUR62030481; AUR62030813
ARF13	GO:0006281	DNA repair	biological_process	28	2438	157	23133	0.00190625241117052	0.0311114780313679	1.69221926712404	AUR62001615; AUR62033945; AUR62009415; AUR62037879; AUR62010860; AUR62012112; AUR62017386; AUR62007326; AUR62042860; AUR62018382; AUR62014959; AUR62017545; AUR62035939; AUR62038585; AUR62022012; AUR62029049; AUR62003364; AUR62019047; AUR62001247; AUR62001264; AUR62043208; AUR62035823; AUR62023215; AUR62040332; AUR62035523; AUR62026809; AUR62032985; AUR62016334
ARF13	GO:0006821	chloride transport	biological_process	6	2438	19	23133	0.00229387719334487	0.0349923060779181	2.99637321359181	AUR62032632; AUR62000574; AUR62044092; AUR62016115; AUR62034781; AUR62011196
ARF13	GO:0048038	quinone binding	molecular_function	6	2438	19	23133	0.00229387719334487	0.0349923060779181	2.99637321359181	AUR62005455; AUR62026485; AUR62043792; AUR62043903; AUR62043913; AUR62043914
ARF13	GO:0030983	mismatched DNA binding	molecular_function	7	2438	24	23133	0.00234630491620723	0.0349923060779181	2.76748359310911	AUR62032190; AUR62033110; AUR62008658; AUR62011818; AUR62014804; AUR62040154; AUR62015808
ARF13	GO:0004803	transposase activity	molecular_function	7	2438	24	23133	0.00234630491620723	0.0349923060779181	2.76748359310911	AUR62019986; AUR62002125; AUR62021534; AUR62028530; AUR62015465; AUR62030449; AUR62041492
ARF13	GO:0006313	transposition, DNA-mediated	biological_process	7	2438	24	23133	0.00234630491620723	0.0349923060779181	2.76748359310911	AUR62019986; AUR62002125; AUR62021534; AUR62028530; AUR62015465; AUR62030449; AUR62041492
ARF13	GO:0004177	aminopeptidase activity	molecular_function	5	2438	15	23133	0.0029368847856275	0.0430577176197931	3.16283839212469	AUR62029642; AUR62037736; AUR62006768; AUR62000422; AUR62034501
ARF13	GO:0004003	ATP-dependent DNA helicase activity	molecular_function	7	2438	25	23133	0.00313548485142212	0.0452032399413356	2.65678424938474	AUR62042388; AUR62025793; AUR62016445; AUR62042934; AUR62007973; AUR62003718; AUR62011630
ARF13	GO:0000178	exosome (RNase complex)	cellular_component	3	2438	7	23133	0.00331278849699696	0.0459530043567598	4.06650650416032	AUR62030968; AUR62008215; AUR62006990
ARF13	GO:0016570	histone modification	biological_process	4	2438	11	23133	0.00346515461307029	0.0459530043567598	3.45036915504512	AUR62043193; AUR62025189; AUR62022205; AUR62031914
ARF13	GO:0016593	Cdc73/Paf1 complex	cellular_component	4	2438	11	23133	0.00346515461307029	0.0459530043567598	3.45036915504512	AUR62043193; AUR62025189; AUR62022205; AUR62031914
ARF13	GO:0005737	cytoplasm	cellular_component	38	2438	238	23133	0.00356848047722902	0.0459530043567598	1.51497301135384	AUR62015092; AUR62028653; AUR62035247; AUR62043617; AUR62021354; AUR62034921; AUR62006564; AUR62028845; AUR62007518; AUR62034190; AUR62002847; AUR62015920; AUR62026424; AUR62003302; AUR62013381; AUR62013874; AUR62002537; AUR62032714; AUR62026108; AUR62009527; AUR62027984; AUR62033203; AUR62016152; AUR62034082; AUR62016176; AUR62002708; AUR62024517; AUR62041122; AUR62033267; AUR62006632; AUR620245…
ARF13	GO:0016818	hydrolase activity, acting on acid anhydrides, in phosphorus-containing anhydrides	molecular_function	8	2438	31	23133	0.00368956827663496	0.0459530043567598	2.44864907777396	AUR62023957; AUR62031587; AUR62016445; AUR62042934; AUR62007973; AUR62012463; AUR62011630; AUR62042647
ARF13	GO:0016192	vesicle-mediated transport	biological_process	18	2438	94	23133	0.00392786475891994	0.0459530043567598	1.81694971462482	AUR62041379; AUR62023959; AUR62011332; AUR62031537; AUR62043348; AUR62039368; AUR62030759; AUR62008874; AUR62036405; AUR62019376; AUR62041769; AUR62007213; AUR62030493; AUR62043571; AUR62025658; AUR62027130; AUR62011624; AUR62011179
ARF13	GO:0006298	mismatch repair	biological_process	7	2438	26	23133	0.00411630574920965	0.0459530043567598	2.55460023979302	AUR62032190; AUR62033110; AUR62008658; AUR62011818; AUR62014804; AUR62040154; AUR62015808
ARF13	GO:0006308	DNA catabolic process	biological_process	2	2438	4	23133	0.00430791752263284	0.0459530043567598	4.74425758818704	AUR62014742; AUR62016922
ARF13	GO:0019310	inositol catabolic process	biological_process	2	2438	4	23133	0.00430791752263284	0.0459530043567598	4.74425758818704	AUR62021354; AUR62033267
ARF13	GO:0050113	inositol oxygenase activity	molecular_function	2	2438	4	23133	0.00430791752263284	0.0459530043567598	4.74425758818704	AUR62021354; AUR62033267
ARF13	GO:0004781	sulfate adenylyltransferase (ATP) activity	molecular_function	2	2438	4	23133	0.00430791752263284	0.0459530043567598	4.74425758818704	AUR62043620; AUR62040723
ARF13	GO:0010430	fatty acid omega-oxidation	biological_process	2	2438	4	23133	0.00430791752263284	0.0459530043567598	4.74425758818704	AUR62009825; AUR62038137
ARF13	GO:0052866	phosphatidylinositol phosphate phosphatase activity	molecular_function	2	2438	4	23133	0.00430791752263284	0.0459530043567598	4.74425758818704	AUR62030485; AUR62037308
ARF13	GO:0004594	pantothenate kinase activity	molecular_function	2	2438	4	23133	0.00430791752263284	0.0459530043567598	4.74425758818704	AUR62030956; AUR62008203
ARF13	GO:0006625	protein targeting to peroxisome	biological_process	2	2438	4	23133	0.00430791752263284	0.0459530043567598	4.74425758818704	AUR62004828; AUR62032439
ARF13	GO:0008417	fucosyltransferase activity	molecular_function	2	2438	4	23133	0.00430791752263284	0.0459530043567598	4.74425758818704	AUR62016610; AUR62011449
ARF13	GO:0003938	IMP dehydrogenase activity	molecular_function	2	2438	4	23133	0.00430791752263284	0.0459530043567598	4.74425758818704	AUR62011946; AUR62005030
ARF13	GO:0016876	ligase activity, forming aminoacyl-tRNA and related compounds	molecular_function	6	2438	21	23133	0.00438379759442761	0.0459530043567598	2.71100433610688	AUR62028653; AUR62009961; AUR62002847; AUR62028574; AUR62002537; AUR62005012
ARF13	GO:0043039	tRNA aminoacylation	biological_process	7	2438	27	23133	0.00531733454725532	0.0459530043567598	2.45998541609698	AUR62028653; AUR62009961; AUR62034190; AUR62002847; AUR62028574; AUR62002537; AUR62005012
ARF13	GO:0007076	mitotic chromosome condensation	biological_process	4	2438	12	23133	0.00542839305903395	0.0459530043567598	3.16283839212469	AUR62034308; AUR62015832; AUR62015833; AUR62030338
ARF13	GO:0031625	ubiquitin protein ligase binding	molecular_function	4	2438	12	23133	0.00542839305903395	0.0459530043567598	3.16283839212469	AUR62028794; AUR62022738; AUR62030195; AUR62002747
ARF13	GO:0003723	RNA binding	molecular_function	54	2438	370	23133	0.00560421444737003	0.0459530043567598	1.38481032303838	AUR62033953; AUR62039632; AUR62006073; AUR62040203; AUR62041598; AUR62018840; AUR62035464; AUR62009693; AUR62039846; AUR62011548; AUR62018000; AUR62006253; AUR62007597; AUR62022055; AUR62018086; AUR62018542; AUR62036928; AUR62008054; AUR62004635; AUR62039074; AUR62020400; AUR62029059; AUR62003376; AUR62030968; AUR62011726; AUR62042726; AUR62025670; AUR62009017; AUR62032714; AUR62018250; AUR620109…
ARF13	GO:0005247	voltage-gated chloride channel activity	molecular_function	5	2438	17	23133	0.00603680405681479	0.0459530043567598	2.79073975775708	AUR62032632; AUR62000574; AUR62044092; AUR62034781; AUR62011196
ARF13	GO:0015977	carbon fixation	biological_process	3	2438	8	23133	0.0060742525102178	0.0459530043567598	3.55819319114028	AUR62002943; AUR62032525; AUR62007752
ARF13	GO:0030151	molybdenum ion binding	molecular_function	3	2438	8	23133	0.0060742525102178	0.0459530043567598	3.55819319114028	AUR62017819; AUR62016581; AUR62011473
ARF13	GO:0006221	pyrimidine nucleotide biosynthetic process	biological_process	3	2438	8	23133	0.0060742525102178	0.0459530043567598	3.55819319114028	AUR62011840; AUR62024683; AUR62028617
ARF13	GO:0051015	actin filament binding	molecular_function	3	2438	8	23133	0.0060742525102178	0.0459530043567598	3.55819319114028	AUR62044352; AUR62013598; AUR62044253
ARF13	GO:0006508	proteolysis	biological_process	86	2438	636	23133	0.00673777856649768	0.0459530043567598	1.28303821567322	AUR62002474; AUR62042697; AUR62010860; AUR62035265; AUR62013919; AUR62026096; AUR62003427; AUR62043153; AUR62039172; AUR62025255; AUR62020052; AUR62037028; AUR62013997; AUR62020098; AUR62029642; AUR62010057; AUR62019631; AUR62029691; AUR62036255; AUR62044146; AUR62014943; AUR62027567; AUR62032883; AUR62007010; AUR62016224; AUR62022863; AUR62038563; AUR62033810; AUR62018006; AUR62018008; AUR620207…
ARF13	GO:0005789	endoplasmic reticulum membrane	cellular_component	10	2438	46	23133	0.00711891267639756	0.0459530043567598	2.0627206905161	AUR62018365; AUR62018858; AUR62013669; AUR62007031; AUR62007510; AUR62023371; AUR62004166; AUR62018700; AUR62022734; AUR62034078
ARF13	GO:0030117	membrane coat	cellular_component	6	2438	23	23133	0.00766016246949422	0.0459530043567598	2.47526482861932	AUR62023959; AUR62011332; AUR62039368; AUR62030759; AUR62036405; AUR62011624
ARF13	GO:0051287	NAD binding	molecular_function	17	2438	93	23133	0.00783483374528399	0.0459530043567598	1.73445976342322	AUR62004268; AUR62033329; AUR62018004; AUR62023359; AUR62009841; AUR62022202; AUR62004314; AUR62031910; AUR62021401; AUR62035874; AUR62011462; AUR62043792; AUR62043797; AUR62019245; AUR62043903; AUR62043913; AUR62043914
ARF13	GO:0008033	tRNA processing	biological_process	11	2438	53	23133	0.00799904014395181	0.0459530043567598	1.9693144705682	AUR62006851; AUR62001855; AUR62009649; AUR62009393; AUR62036100; AUR62041407; AUR62016133; AUR62029292; AUR62041166; AUR62000114; AUR62036807
ARF13	GO:0003995	acyl-CoA dehydrogenase activity	molecular_function	4	2438	13	23133	0.00806336626327011	0.0459530043567598	2.91954313119202	AUR62019981; AUR62015247; AUR62025007; AUR62007112
ARF13	GO:0048193	Golgi vesicle transport	biological_process	4	2438	13	23133	0.00806336626327011	0.0459530043567598	2.91954313119202	AUR62039177; AUR62023891; AUR62013072; AUR62034774
ARF13	GO:0003747	translation release factor activity	molecular_function	4	2438	13	23133	0.00806336626327011	0.0459530043567598	2.91954313119202	AUR62010513; AUR62033203; AUR62006632; AUR62030395
ARF13	GO:0030145	manganese ion binding	molecular_function	4	2438	13	23133	0.00806336626327011	0.0459530043567598	2.91954313119202	AUR62029306; AUR62006768; AUR62018250; AUR62000422
ARF13	GO:0016301	kinase activity	molecular_function	8	2438	35	23133	0.00879076761942291	0.0459530043567598	2.1688034688855	AUR62021588; AUR62015446; AUR62014179; AUR62032760; AUR62002755; AUR62023732; AUR62017160; AUR62002457
ARF13	GO:0004386	helicase activity	molecular_function	10	2438	48	23133	0.00991733449632379	0.0459530043567598	1.97677399507793	AUR62042389; AUR62029051; AUR62001247; AUR62011762; AUR62040619; AUR62033766; AUR62002770; AUR62036363; AUR62025517; AUR62029411
ARF13	GO:0009432	SOS response	biological_process	2	2438	5	23133	0.0099242861057547	0.0459530043567598	3.79540607054963	AUR62033945; AUR62029049
ARF13	GO:0032300	mismatch repair complex	cellular_component	2	2438	5	23133	0.0099242861057547	0.0459530043567598	3.79540607054963	AUR62033110; AUR62008658
ARF13	GO:0004654	polyribonucleotide nucleotidyltransferase activity	molecular_function	2	2438	5	23133	0.0099242861057547	0.0459530043567598	3.79540607054963	AUR62041598; AUR62018086
ARF13	GO:0072546	ER membrane protein complex	cellular_component	2	2438	5	23133	0.0099242861057547	0.0459530043567598	3.79540607054963	AUR62016242; AUR62043518
ARF13	GO:0005664	nuclear origin of replication recognition complex	cellular_component	2	2438	5	23133	0.0099242861057547	0.0459530043567598	3.79540607054963	AUR62033087; AUR62028790
ARF13	GO:0009910	negative regulation of flower development	biological_process	2	2438	5	23133	0.0099242861057547	0.0459530043567598	3.79540607054963	AUR62039216; AUR62039217
ARF13	GO:0007059	chromosome segregation	biological_process	2	2438	5	23133	0.0099242861057547	0.0459530043567598	3.79540607054963	AUR62032440; AUR62005853
ARF13	GO:0006368	transcription elongation from RNA polymerase II promoter	biological_process	3	2438	9	23133	0.0100275464793458	0.0459530043567598	3.16283839212469	AUR62043193; AUR62022205; AUR62031914
ARF13	GO:0004571	mannosyl-oligosaccharide 1,2-alpha-mannosidase activity	molecular_function	3	2438	9	23133	0.0100275464793458	0.0459530043567598	3.16283839212469	AUR62001357; AUR62025647; AUR62032723
ARF13	GO:0004185	serine-type carboxypeptidase activity	molecular_function	13	2438	68	23133	0.0104341457120408	0.0459530043567598	1.8139808425421	AUR62002474; AUR62014943; AUR62020758; AUR62004142; AUR62001596; AUR62030108; AUR62040621; AUR62032773; AUR62027955; AUR62024037; AUR62006646; AUR62023715; AUR62034772
ARF13	GO:0005096	GTPase activator activity	molecular_function	7	2438	30	23133	0.0105410779195974	0.0459530043567598	2.21398687448728	AUR62028845; AUR62029315; AUR62012871; AUR62016911; AUR62009527; AUR62018710; AUR62041692
ARF13	GO:0005634	nucleus	cellular_component	91	2438	690	23133	0.0107142951716276	0.0459530043567598	1.25138388557977	AUR62024743; AUR62023428; AUR62028193; AUR62029984; AUR62023904; AUR62023454; AUR62032669; AUR62010868; AUR62014781; AUR62007326; AUR62043175; AUR62038347; AUR62037043; AUR62042853; AUR62007890; AUR62005731; AUR62013612; AUR62031093; AUR62021045; AUR62021507; AUR62014975; AUR62025404; AUR62031587; AUR62035939; AUR62029306; AUR62008827; AUR62008836; AUR62035965; AUR62037204; AUR62038081; AUR620062…
ARF13	GO:0008703	5-amino-6-(5-phosphoribosylamino)uracil reductase activity	molecular_function	1	2438	2	23133	0.0111030958503616	0.0459530043567598	4.74425758818704	AUR62000303
ARF13	GO:0043248	proteasome assembly	biological_process	1	2438	2	23133	0.0111030958503616	0.0459530043567598	4.74425758818704	AUR62019473
ARF13	GO:0031145	anaphase-promoting complex-dependent catabolic process	biological_process	1	2438	2	23133	0.0111030958503616	0.0459530043567598	4.74425758818704	AUR62014723
ARF13	GO:0016852	sirohydrochlorin cobaltochelatase activity	molecular_function	1	2438	2	23133	0.0111030958503616	0.0459530043567598	4.74425758818704	AUR62024784
ARF13	GO:0051017	actin filament bundle assembly	biological_process	1	2438	2	23133	0.0111030958503616	0.0459530043567598	4.74425758818704	AUR62001656
ARF13	GO:0043419	urea catabolic process	biological_process	1	2438	2	23133	0.0111030958503616	0.0459530043567598	4.74425758818704	AUR62005583
ARF13	GO:0010508	positive regulation of autophagy	biological_process	1	2438	2	23133	0.0111030958503616	0.0459530043567598	4.74425758818704	AUR62021323
ARF13	GO:0030688	preribosome, small subunit precursor	cellular_component	1	2438	2	23133	0.0111030958503616	0.0459530043567598	4.74425758818704	AUR62021325
ARF13	GO:0004109	coproporphyrinogen oxidase activity	molecular_function	1	2438	2	23133	0.0111030958503616	0.0459530043567598	4.74425758818704	AUR62016021
ARF13	GO:0046429	4-hydroxy-3-methylbut-2-en-1-yl diphosphate synthase activity	molecular_function	1	2438	2	23133	0.0111030958503616	0.0459530043567598	4.74425758818704	AUR62039630
ARF13	GO:0003904	deoxyribodipyrimidine photo-lyase activity	molecular_function	1	2438	2	23133	0.0111030958503616	0.0459530043567598	4.74425758818704	AUR62017386
ARF13	GO:0003689	DNA clamp loader activity	molecular_function	1	2438	2	23133	0.0111030958503616	0.0459530043567598	4.74425758818704	AUR62007869
ARF13	GO:0005663	DNA replication factor C complex	cellular_component	1	2438	2	23133	0.0111030958503616	0.0459530043567598	4.74425758818704	AUR62007869
ARF13	GO:0003756	protein disulfide isomerase activity	molecular_function	1	2438	2	23133	0.0111030958503616	0.0459530043567598	4.74425758818704	AUR62019652
ARF13	GO:0004421	hydroxymethylglutaryl-CoA synthase activity	molecular_function	1	2438	2	23133	0.0111030958503616	0.0459530043567598	4.74425758818704	AUR62010579
ARF13	GO:0005887	integral component of plasma membrane	cellular_component	1	2438	2	23133	0.0111030958503616	0.0459530043567598	4.74425758818704	AUR62005747
ARF13	GO:0008515	sucrose transmembrane transporter activity	molecular_function	1	2438	2	23133	0.0111030958503616	0.0459530043567598	4.74425758818704	AUR62005747
ARF13	GO:0015770	sucrose transport	biological_process	1	2438	2	23133	0.0111030958503616	0.0459530043567598	4.74425758818704	AUR62005747
ARF13	GO:0050518	2-C-methyl-D-erythritol 4-phosphate cytidylyltransferase activity	molecular_function	1	2438	2	23133	0.0111030958503616	0.0459530043567598	4.74425758818704	AUR62030219
ARF13	GO:0000175	3'-5'-exoribonuclease activity	molecular_function	1	2438	2	23133	0.0111030958503616	0.0459530043567598	4.74425758818704	AUR62041598
ARF13	GO:0005085	guanyl-nucleotide exchange factor activity	molecular_function	1	2438	2	23133	0.0111030958503616	0.0459530043567598	4.74425758818704	AUR62022352
ARF13	GO:0006893	Golgi to plasma membrane transport	biological_process	1	2438	2	23133	0.0111030958503616	0.0459530043567598	4.74425758818704	AUR62026715
ARF13	GO:0005838	proteasome regulatory particle	cellular_component	1	2438	2	23133	0.0111030958503616	0.0459530043567598	4.74425758818704	AUR62007010
ARF13	GO:0034599	cellular response to oxidative stress	biological_process	1	2438	2	23133	0.0111030958503616	0.0459530043567598	4.74425758818704	AUR62014976
ARF13	GO:0071486	cellular response to high light intensity	biological_process	1	2438	2	23133	0.0111030958503616	0.0459530043567598	4.74425758818704	AUR62014976
ARF13	GO:0005751	mitochondrial respiratory chain complex IV	cellular_component	1	2438	2	23133	0.0111030958503616	0.0459530043567598	4.74425758818704	AUR62003145
ARF13	GO:0004555	alpha,alpha-trehalase activity	molecular_function	1	2438	2	23133	0.0111030958503616	0.0459530043567598	4.74425758818704	AUR62007025
ARF13	GO:0005991	trehalose metabolic process	biological_process	1	2438	2	23133	0.0111030958503616	0.0459530043567598	4.74425758818704	AUR62007025
ARF13	GO:1902358	sulfate transmembrane transport	biological_process	1	2438	2	23133	0.0111030958503616	0.0459530043567598	4.74425758818704	AUR62021523
ARF13	GO:0004150	dihydroneopterin aldolase activity	molecular_function	1	2438	2	23133	0.0111030958503616	0.0459530043567598	4.74425758818704	AUR62020206
ARF13	GO:0006760	folic acid-containing compound metabolic process	biological_process	1	2438	2	23133	0.0111030958503616	0.0459530043567598	4.74425758818704	AUR62020206
ARF13	GO:0006348	chromatin silencing at telomere	biological_process	1	2438	2	23133	0.0111030958503616	0.0459530043567598	4.74425758818704	AUR62008827
ARF13	GO:0005774	vacuolar membrane	cellular_component	1	2438	2	23133	0.0111030958503616	0.0459530043567598	4.74425758818704	AUR62015923
ARF13	GO:0009651	response to salt stress	biological_process	1	2438	2	23133	0.0111030958503616	0.0459530043567598	4.74425758818704	AUR62015923
ARF13	GO:0055075	potassium ion homeostasis	biological_process	1	2438	2	23133	0.0111030958503616	0.0459530043567598	4.74425758818704	AUR62015923
ARF13	GO:0016984	ribulose-bisphosphate carboxylase activity	molecular_function	1	2438	2	23133	0.0111030958503616	0.0459530043567598	4.74425758818704	AUR62032525
ARF13	GO:0007030	Golgi organization	biological_process	1	2438	2	23133	0.0111030958503616	0.0459530043567598	4.74425758818704	AUR62029871
ARF13	GO:0007155	cell adhesion	biological_process	1	2438	2	23133	0.0111030958503616	0.0459530043567598	4.74425758818704	AUR62033857
ARF13	GO:0003980	UDP-glucose:glycoprotein glucosyltransferase activity	molecular_function	1	2438	2	23133	0.0111030958503616	0.0459530043567598	4.74425758818704	AUR62042597
ARF13	GO:0005786	signal recognition particle, endoplasmic reticulum targeting	cellular_component	1	2438	2	23133	0.0111030958503616	0.0459530043567598	4.74425758818704	AUR62026408
ARF13	GO:0030942	endoplasmic reticulum signal peptide binding	molecular_function	1	2438	2	23133	0.0111030958503616	0.0459530043567598	4.74425758818704	AUR62026408
ARF13	GO:0050515	4-(cytidine 5'-diphospho)-2-C-methyl-D-erythritol kinase activity	molecular_function	1	2438	2	23133	0.0111030958503616	0.0459530043567598	4.74425758818704	AUR62005484
ARF13	GO:0004418	hydroxymethylbilane synthase activity	molecular_function	1	2438	2	23133	0.0111030958503616	0.0459530043567598	4.74425758818704	AUR62031735
ARF13	GO:0006282	regulation of DNA repair	biological_process	1	2438	2	23133	0.0111030958503616	0.0459530043567598	4.74425758818704	AUR62035647
ARF13	GO:0003923	GPI-anchor transamidase activity	molecular_function	1	2438	2	23133	0.0111030958503616	0.0459530043567598	4.74425758818704	AUR62031783
ARF13	GO:0008540	proteasome regulatory particle, base subcomplex	cellular_component	1	2438	2	23133	0.0111030958503616	0.0459530043567598	4.74425758818704	AUR62003353
ARF13	GO:0017183	peptidyl-diphthamide biosynthetic process from peptidyl-histidine	biological_process	1	2438	2	23133	0.0111030958503616	0.0459530043567598	4.74425758818704	AUR62030923
ARF13	GO:0004615	phosphomannomutase activity	molecular_function	1	2438	2	23133	0.0111030958503616	0.0459530043567598	4.74425758818704	AUR62013874
ARF13	GO:0008987	quinolinate synthetase A activity	molecular_function	1	2438	2	23133	0.0111030958503616	0.0459530043567598	4.74425758818704	AUR62001201
ARF13	GO:0043966	histone H3 acetylation	biological_process	1	2438	2	23133	0.0111030958503616	0.0459530043567598	4.74425758818704	AUR62036102
ARF13	GO:0004411	homogentisate 1,2-dioxygenase activity	molecular_function	1	2438	2	23133	0.0111030958503616	0.0459530043567598	4.74425758818704	AUR62019513
ARF13	GO:0006559	L-phenylalanine catabolic process	biological_process	1	2438	2	23133	0.0111030958503616	0.0459530043567598	4.74425758818704	AUR62019513
ARF13	GO:0006570	tyrosine metabolic process	biological_process	1	2438	2	23133	0.0111030958503616	0.0459530043567598	4.74425758818704	AUR62019513
ARF13	GO:0004363	glutathione synthase activity	molecular_function	1	2438	2	23133	0.0111030958503616	0.0459530043567598	4.74425758818704	AUR62005115
ARF13	GO:0006750	glutathione biosynthetic process	biological_process	1	2438	2	23133	0.0111030958503616	0.0459530043567598	4.74425758818704	AUR62005115
ARF13	GO:0033947	mannosylglycoprotein endo-beta-mannosidase activity	molecular_function	1	2438	2	23133	0.0111030958503616	0.0459530043567598	4.74425758818704	AUR62005147
ARF13	GO:0045910	negative regulation of DNA recombination	biological_process	1	2438	2	23133	0.0111030958503616	0.0459530043567598	4.74425758818704	AUR62014804
ARF13	GO:0048316	seed development	biological_process	1	2438	2	23133	0.0111030958503616	0.0459530043567598	4.74425758818704	AUR62014383
ARF13	GO:0048481	plant ovule development	biological_process	1	2438	2	23133	0.0111030958503616	0.0459530043567598	4.74425758818704	AUR62014383
ARF13	GO:2000029	regulation of proanthocyanidin biosynthetic process	biological_process	1	2438	2	23133	0.0111030958503616	0.0459530043567598	4.74425758818704	AUR62014383
ARF13	GO:0016558	protein import into peroxisome matrix	biological_process	1	2438	2	23133	0.0111030958503616	0.0459530043567598	4.74425758818704	AUR62009089
ARF13	GO:0016070	RNA metabolic process	biological_process	1	2438	2	23133	0.0111030958503616	0.0459530043567598	4.74425758818704	AUR62010954
ARF13	GO:0051028	mRNA transport	biological_process	1	2438	2	23133	0.0111030958503616	0.0459530043567598	4.74425758818704	AUR62010954
ARF13	GO:0019008	molybdopterin synthase complex	cellular_component	1	2438	2	23133	0.0111030958503616	0.0459530043567598	4.74425758818704	AUR62036652
ARF13	GO:0030604	1-deoxy-D-xylulose-5-phosphate reductoisomerase activity	molecular_function	1	2438	2	23133	0.0111030958503616	0.0459530043567598	4.74425758818704	AUR62008212
ARF13	GO:0070402	NADPH binding	molecular_function	1	2438	2	23133	0.0111030958503616	0.0459530043567598	4.74425758818704	AUR62008212
ARF13	GO:0006637	acyl-CoA metabolic process	biological_process	1	2438	2	23133	0.0111030958503616	0.0459530043567598	4.74425758818704	AUR62004348
ARF13	GO:0047617	acyl-CoA hydrolase activity	molecular_function	1	2438	2	23133	0.0111030958503616	0.0459530043567598	4.74425758818704	AUR62004348
ARF13	GO:0019988	charged-tRNA amino acid modification	biological_process	1	2438	2	23133	0.0111030958503616	0.0459530043567598	4.74425758818704	AUR62021412
ARF13	GO:0043399	tRNA A64-2'-O-ribosylphosphate transferase activity	molecular_function	1	2438	2	23133	0.0111030958503616	0.0459530043567598	4.74425758818704	AUR62021412
ARF13	GO:0008022	protein C-terminus binding	molecular_function	1	2438	2	23133	0.0111030958503616	0.0459530043567598	4.74425758818704	AUR62004828
ARF13	GO:0005829	cytosol	cellular_component	1	2438	2	23133	0.0111030958503616	0.0459530043567598	4.74425758818704	AUR62016115
ARF13	GO:0006884	cell volume homeostasis	biological_process	1	2438	2	23133	0.0111030958503616	0.0459530043567598	4.74425758818704	AUR62016115
ARF13	GO:0034709	methylosome	cellular_component	1	2438	2	23133	0.0111030958503616	0.0459530043567598	4.74425758818704	AUR62016115
ARF13	GO:0034715	pICln-Sm protein complex	cellular_component	1	2438	2	23133	0.0111030958503616	0.0459530043567598	4.74425758818704	AUR62016115
ARF13	GO:0035194	posttranscriptional gene silencing by RNA	biological_process	1	2438	2	23133	0.0111030958503616	0.0459530043567598	4.74425758818704	AUR62017463
ARF13	GO:0004823	leucine-tRNA ligase activity	molecular_function	1	2438	2	23133	0.0111030958503616	0.0459530043567598	4.74425758818704	AUR62012745
ARF13	GO:0006429	leucyl-tRNA aminoacylation	biological_process	1	2438	2	23133	0.0111030958503616	0.0459530043567598	4.74425758818704	AUR62012745
ARF13	GO:0043550	regulation of lipid kinase activity	biological_process	1	2438	2	23133	0.0111030958503616	0.0459530043567598	4.74425758818704	AUR62038470
ARF13	GO:0070772	PAS complex	cellular_component	1	2438	2	23133	0.0111030958503616	0.0459530043567598	4.74425758818704	AUR62038470
ARF13	GO:0000221	vacuolar proton-transporting V-type ATPase, V1 domain	cellular_component	1	2438	2	23133	0.0111030958503616	0.0459530043567598	4.74425758818704	AUR62006614
ARF13	GO:0004399	histidinol dehydrogenase activity	molecular_function	1	2438	2	23133	0.0111030958503616	0.0459530043567598	4.74425758818704	AUR62019245
ARF13	GO:0042623	ATPase activity, coupled	molecular_function	1	2438	2	23133	0.0111030958503616	0.0459530043567598	4.74425758818704	AUR62032439
ARF13	GO:0035246	peptidyl-arginine N-methylation	biological_process	1	2438	2	23133	0.0111030958503616	0.0459530043567598	4.74425758818704	AUR62020691
ARF13	GO:0000090	mitotic anaphase	biological_process	1	2438	2	23133	0.0111030958503616	0.0459530043567598	4.74425758818704	AUR62032440
ARF13	GO:0000940	condensed chromosome outer kinetochore	cellular_component	1	2438	2	23133	0.0111030958503616	0.0459530043567598	4.74425758818704	AUR62032440
ARF13	GO:0005876	spindle microtubule	cellular_component	1	2438	2	23133	0.0111030958503616	0.0459530043567598	4.74425758818704	AUR62032440
ARF13	GO:0031110	regulation of microtubule polymerization or depolymerization	biological_process	1	2438	2	23133	0.0111030958503616	0.0459530043567598	4.74425758818704	AUR62032440
ARF13	GO:0004107	chorismate synthase activity	molecular_function	1	2438	2	23133	0.0111030958503616	0.0459530043567598	4.74425758818704	AUR62037661
ARF13	GO:0016706	2-oxoglutarate-dependent dioxygenase activity	molecular_function	1	2438	2	23133	0.0111030958503616	0.0459530043567598	4.74425758818704	AUR62010670
ARF13	GO:0051297	centrosome organization	biological_process	1	2438	2	23133	0.0111030958503616	0.0459530043567598	4.74425758818704	AUR62035509
ARF13	GO:0005965	protein farnesyltransferase complex	cellular_component	1	2438	2	23133	0.0111030958503616	0.0459530043567598	4.74425758818704	AUR62032496
ARF13	GO:0018343	protein farnesylation	biological_process	1	2438	2	23133	0.0111030958503616	0.0459530043567598	4.74425758818704	AUR62032496
ARF13	GO:0042127	regulation of cell population proliferation	biological_process	1	2438	2	23133	0.0111030958503616	0.0459530043567598	4.74425758818704	AUR62032496
ARF13	GO:0005847	mRNA cleavage and polyadenylation specificity factor complex	cellular_component	1	2438	2	23133	0.0111030958503616	0.0459530043567598	4.74425758818704	AUR62021167
ARF13	GO:0005319	lipid transporter activity	molecular_function	1	2438	2	23133	0.0111030958503616	0.0459530043567598	4.74425758818704	AUR62038145
ARF13	GO:0048280	vesicle fusion with Golgi apparatus	biological_process	1	2438	2	23133	0.0111030958503616	0.0459530043567598	4.74425758818704	AUR62034774
ARF13	GO:0031491	nucleosome binding	molecular_function	1	2438	2	23133	0.0111030958503616	0.0459530043567598	4.74425758818704	AUR62042647
ARF13	GO:0043044	ATP-dependent chromatin remodeling	biological_process	1	2438	2	23133	0.0111030958503616	0.0459530043567598	4.74425758818704	AUR62042647
ARF13	GO:0007010	cytoskeleton organization	biological_process	4	2438	14	23133	0.0114689121051984	0.0467953253348897	2.71100433610688	AUR62001656; AUR62026043; AUR62024454; AUR62014148
ARF13	GO:0004402	histone acetyltransferase activity	molecular_function	4	2438	14	23133	0.0114689121051984	0.0467953253348897	2.71100433610688	AUR62008827; AUR62036102; AUR62001253; AUR62014546
ARF13	GO:0016651	oxidoreductase activity, acting on NAD(P)H	molecular_function	4	2438	14	23133	0.0114689121051984	0.0467953253348897	2.71100433610688	AUR62043792; AUR62043903; AUR62043913; AUR62043914
ARF13	GO:0050660	flavin adenine dinucleotide binding	molecular_function	22	2438	134	23133	0.0128050714837264	0.0520018161193585	1.55781592447933	AUR62006851; AUR62030037; AUR62009926; AUR62015201; AUR62025299; AUR62015247; AUR62020585; AUR62022020; AUR62009825; AUR62009393; AUR62031760; AUR62021255; AUR62033039; AUR62029062; AUR62041407; AUR62013083; AUR62016133; AUR62034531; AUR62025007; AUR62038137; AUR62039939; AUR62007628
ARF13	GO:0019538	protein metabolic process	biological_process	5	2438	20	23133	0.0143553310809656	0.0580250532010994	2.37212879409352	AUR62018159; AUR62017370; AUR62031592; AUR62012466; AUR62034768
ARF13	GO:0006364	rRNA processing	biological_process	8	2438	38	23133	0.0152275926977439	0.0608408864690881	1.99758214239454	AUR62021325; AUR62038347; AUR62034925; AUR62037043; AUR62038500; AUR62034082; AUR62003266; AUR62014228
ARF13	GO:0008429	phosphatidylethanolamine binding	molecular_function	3	2438	10	23133	0.0153333101159089	0.0608408864690881	2.84655455291222	AUR62000271; AUR62026435; AUR62006619
ARF13	GO:0009909	regulation of flower development	biological_process	3	2438	10	23133	0.0153333101159089	0.0608408864690881	2.84655455291222	AUR62000271; AUR62026435; AUR62006619
ARF13	GO:0048573	photoperiodism, flowering	biological_process	3	2438	10	23133	0.0153333101159089	0.0608408864690881	2.84655455291222	AUR62000271; AUR62026435; AUR62006619
ARF13	GO:0003712	transcription coregulator activity	molecular_function	6	2438	26	23133	0.0155322549209253	0.0613095080482477	2.18965734839402	AUR62021232; AUR62001253; AUR62039216; AUR62039217; AUR62017463; AUR62014546
ARF13	GO:0004129	cytochrome-c oxidase activity	molecular_function	4	2438	15	23133	0.0157349257649838	0.0613095080482477	2.53027071369975	AUR62001625; AUR62003145; AUR62044038; AUR62026821
ARF13	GO:0015095	magnesium ion transmembrane transporter activity	molecular_function	4	2438	15	23133	0.0157349257649838	0.0613095080482477	2.53027071369975	AUR62009122; AUR62037476; AUR62023573; AUR62020848
ARF13	GO:0015693	magnesium ion transport	biological_process	4	2438	15	23133	0.0157349257649838	0.0613095080482477	2.53027071369975	AUR62009122; AUR62037476; AUR62023573; AUR62020848
ARF13	GO:0006139	nucleobase-containing compound metabolic process	biological_process	13	2438	72	23133	0.0170246406484577	0.0645020811844613	1.71320412906754	AUR62040517; AUR62031391; AUR62019173; AUR62040203; AUR62016445; AUR62040198; AUR62042934; AUR62009206; AUR62007973; AUR62041184; AUR62025026; AUR62000693; AUR62011630
ARF13	GO:0009058	biosynthetic process	biological_process	22	2438	138	23133	0.0178299238187436	0.0645020811844613	1.51266183971181	AUR62000308; AUR62026045; AUR62017832; AUR62004760; AUR62025260; AUR62024447; AUR62019187; AUR62007018; AUR62020716; AUR62002812; AUR62031241; AUR62040441; AUR62043503; AUR62025615; AUR62011729; AUR62011298; AUR62037493; AUR62023572; AUR62010964; AUR62000485; AUR62010133; AUR62001404
ARF13	GO:0070652	HAUS complex	cellular_component	2	2438	6	23133	0.0182993808747606	0.0645020811844613	3.16283839212469	AUR62038682; AUR62035509
ARF13	GO:0003950	NAD+ ADP-ribosyltransferase activity	molecular_function	2	2438	6	23133	0.0182993808747606	0.0645020811844613	3.16283839212469	AUR62024743; AUR62011902
ARF13	GO:0006471	protein ADP-ribosylation	biological_process	2	2438	6	23133	0.0182993808747606	0.0645020811844613	3.16283839212469	AUR62024743; AUR62011902
ARF13	GO:0008964	phosphoenolpyruvate carboxylase activity	molecular_function	2	2438	6	23133	0.0182993808747606	0.0645020811844613	3.16283839212469	AUR62002943; AUR62007752
ARF13	GO:0022900	electron transport chain	biological_process	2	2438	6	23133	0.0182993808747606	0.0645020811844613	3.16283839212469	AUR62001626; AUR62042349
ARF13	GO:0003951	NAD+ kinase activity	molecular_function	2	2438	6	23133	0.0182993808747606	0.0645020811844613	3.16283839212469	AUR62013423; AUR62007719
ARF13	GO:0006741	NADP biosynthetic process	biological_process	2	2438	6	23133	0.0182993808747606	0.0645020811844613	3.16283839212469	AUR62013423; AUR62007719
ARF13	GO:0004097	catechol oxidase activity	molecular_function	2	2438	6	23133	0.0182993808747606	0.0645020811844613	3.16283839212469	AUR62013438; AUR62016961
ARF13	GO:0006826	iron ion transport	biological_process	2	2438	6	23133	0.0182993808747606	0.0645020811844613	3.16283839212469	AUR62030516; AUR62022943
ARF13	GO:0006879	cellular iron ion homeostasis	biological_process	2	2438	6	23133	0.0182993808747606	0.0645020811844613	3.16283839212469	AUR62030516; AUR62022943
ARF13	GO:0008184	glycogen phosphorylase activity	molecular_function	2	2438	6	23133	0.0182993808747606	0.0645020811844613	3.16283839212469	AUR62020083; AUR62042432
ARF13	GO:0016573	histone acetylation	biological_process	2	2438	6	23133	0.0182993808747606	0.0645020811844613	3.16283839212469	AUR62008827; AUR62014546
ARF13	GO:0004807	triose-phosphate isomerase activity	molecular_function	2	2438	6	23133	0.0182993808747606	0.0645020811844613	3.16283839212469	AUR62039374; AUR62009568
ARF13	GO:0016255	attachment of GPI anchor to protein	biological_process	2	2438	6	23133	0.0182993808747606	0.0645020811844613	3.16283839212469	AUR62031783; AUR62001109
ARF13	GO:0015937	coenzyme A biosynthetic process	biological_process	2	2438	6	23133	0.0182993808747606	0.0645020811844613	3.16283839212469	AUR62030956; AUR62008203
ARF13	GO:0031361	integral component of thylakoid membrane	cellular_component	2	2438	6	23133	0.0182993808747606	0.0645020811844613	3.16283839212469	AUR62042261; AUR62006476
ARF13	GO:0000339	RNA cap binding	molecular_function	2	2438	6	23133	0.0182993808747606	0.0645020811844613	3.16283839212469	AUR62010400; AUR62010954
ARF13	GO:0005846	nuclear cap binding complex	cellular_component	2	2438	6	23133	0.0182993808747606	0.0645020811844613	3.16283839212469	AUR62010400; AUR62010954
ARF13	GO:0045292	mRNA cis splicing, via spliceosome	biological_process	2	2438	6	23133	0.0182993808747606	0.0645020811844613	3.16283839212469	AUR62010400; AUR62010954
ARF13	GO:0007031	peroxisome organization	biological_process	2	2438	6	23133	0.0182993808747606	0.0645020811844613	3.16283839212469	AUR62009089; AUR62032439
ARF13	GO:0004809	tRNA (guanine-N2-)-methyltransferase activity	molecular_function	2	2438	6	23133	0.0182993808747606	0.0645020811844613	3.16283839212469	AUR62029292; AUR62041166
ARF13	GO:0007034	vacuolar transport	biological_process	5	2438	21	23133	0.0183439444755809	0.0645020811844613	2.25917028008907	AUR62034489; AUR62041557; AUR62031719; AUR62009827; AUR62008753
ARF13	GO:0000139	Golgi membrane	cellular_component	4	2438	16	23133	0.0209399898562859	0.0727433382557723	2.37212879409352	AUR62030022; AUR62013675; AUR62019800; AUR62034774
ARF13	GO:0035091	phosphatidylinositol binding	molecular_function	4	2438	16	23133	0.0209399898562859	0.0727433382557723	2.37212879409352	AUR62001869; AUR62030620; AUR62011409; AUR62016326
ARF13	GO:0008026	ATP-dependent helicase activity	molecular_function	4	2438	16	23133	0.0209399898562859	0.0727433382557723	2.37212879409352	AUR62016445; AUR62042934; AUR62007973; AUR62011630
ARF13	GO:0016779	nucleotidyltransferase activity	molecular_function	8	2438	40	23133	0.0211083898930293	0.0730350290298814	1.89770303527482	AUR62000308; AUR62024914; AUR62005731; AUR62004473; AUR62004635; AUR62003376; AUR62011298; AUR62029454
ARF13	GO:0000159	protein phosphatase type 2A complex	cellular_component	3	2438	11	23133	0.0221151132603882	0.0747248944149834	2.58777686628384	AUR62023910; AUR62038336; AUR62024843
ARF13	GO:0008601	protein phosphatase type 2A regulator activity	molecular_function	3	2438	11	23133	0.0221151132603882	0.0747248944149834	2.58777686628384	AUR62023910; AUR62038336; AUR62024843
ARF13	GO:0006914	autophagy	biological_process	3	2438	11	23133	0.0221151132603882	0.0747248944149834	2.58777686628384	AUR62023469; AUR62004484; AUR62011444
ARF13	GO:0051205	protein insertion into membrane	biological_process	3	2438	11	23133	0.0221151132603882	0.0747248944149834	2.58777686628384	AUR62023472; AUR62001810; AUR62009598
ARF13	GO:0030833	regulation of actin filament polymerization	biological_process	3	2438	11	23133	0.0221151132603882	0.0747248944149834	2.58777686628384	AUR62002182; AUR62031794; AUR62015528
ARF13	GO:0006541	glutamine metabolic process	biological_process	3	2438	11	23133	0.0221151132603882	0.0747248944149834	2.58777686628384	AUR62011840; AUR62017270; AUR62028617
ARF13	GO:0004518	nuclease activity	molecular_function	7	2438	34	23133	0.0224164033664412	0.0754482058831581	1.95351783042996	AUR62014491; AUR62035939; AUR62003364; AUR62001264; AUR62035823; AUR62026814; AUR62007171
ARF13	GO:0042578	phosphoric ester hydrolase activity	molecular_function	5	2438	22	23133	0.0230281318701527	0.0772067211925662	2.1564807219032	AUR62026716; AUR62030485; AUR62001430; AUR62002415; AUR62037308
ARF13	GO:0006886	intracellular protein transport	biological_process	23	2438	150	23133	0.0248642553273916	0.0830408527343389	1.45490566037736	AUR62023959; AUR62034921; AUR62016088; AUR62011332; AUR62011865; AUR62043348; AUR62039368; AUR62030759; AUR62036405; AUR62041769; AUR62042203; AUR62043571; AUR62025658; AUR62036195; AUR62014522; AUR62026334; AUR62042130; AUR62042131; AUR62029455; AUR62011624; AUR62036003; AUR62034774; AUR62028167
ARF13	GO:0006415	translational termination	biological_process	4	2438	17	23133	0.0271496506060654	0.0861403215611213	2.23259180620567	AUR62010513; AUR62033203; AUR62006632; AUR62030395
ARF13	GO:0005198	structural molecule activity	molecular_function	5	2438	23	23133	0.028452121070385	0.0861403215611213	2.0627206905161	AUR62027344; AUR62011332; AUR62042515; AUR62043571; AUR62011624
ARF13	GO:0006397	mRNA processing	biological_process	8	2438	42	23133	0.0284645025129368	0.0861403215611213	1.80733622407125	AUR62020041; AUR62016567; AUR62033828; AUR62042588; AUR62026955; AUR62001736; AUR62014033; AUR62033751
ARF13	GO:0003899	DNA-directed 5'-3' RNA polymerase activity	molecular_function	16	2438	99	23133	0.0292550853089615	0.0861403215611213	1.53349740224228	AUR62032652; AUR62006512; AUR62023140; AUR62025404; AUR62008836; AUR62037204; AUR62015439; AUR62008054; AUR62033084; AUR62003041; AUR62016130; AUR62025360; AUR62017143; AUR62015017; AUR62026863; AUR62015525
ARF13	GO:0003997	acyl-CoA oxidase activity	molecular_function	2	2438	7	23133	0.0295393251580833	0.0861403215611213	2.71100433610688	AUR62019981; AUR62007112
ARF13	GO:0006635	fatty acid beta-oxidation	biological_process	2	2438	7	23133	0.0295393251580833	0.0861403215611213	2.71100433610688	AUR62019981; AUR62007112
ARF13	GO:0006402	mRNA catabolic process	biological_process	2	2438	7	23133	0.0295393251580833	0.0861403215611213	2.71100433610688	AUR62041598; AUR62018086
ARF13	GO:0003910	DNA ligase (ATP) activity	molecular_function	2	2438	7	23133	0.0295393251580833	0.0861403215611213	2.71100433610688	AUR62014959; AUR62023215
ARF13	GO:0004527	exonuclease activity	molecular_function	2	2438	7	23133	0.0295393251580833	0.0861403215611213	2.71100433610688	AUR62029306; AUR62000967
ARF13	GO:0004143	diacylglycerol kinase activity	molecular_function	2	2438	7	23133	0.0295393251580833	0.0861403215611213	2.71100433610688	AUR62021588; AUR62032760
ARF13	GO:0007205	protein kinase C-activating G protein-coupled receptor signaling pathway	biological_process	2	2438	7	23133	0.0295393251580833	0.0861403215611213	2.71100433610688	AUR62021588; AUR62032760
ARF13	GO:0004325	ferrochelatase activity	molecular_function	2	2438	7	23133	0.0295393251580833	0.0861403215611213	2.71100433610688	AUR62011551; AUR62016371
ARF13	GO:0006783	heme biosynthetic process	biological_process	2	2438	7	23133	0.0295393251580833	0.0861403215611213	2.71100433610688	AUR62011551; AUR62016371
ARF13	GO:0006777	Mo-molybdopterin cofactor biosynthetic process	biological_process	2	2438	7	23133	0.0295393251580833	0.0861403215611213	2.71100433610688	AUR62036652; AUR62004502
ARF13	GO:0017176	phosphatidylinositol N-acetylglucosaminyltransferase activity	molecular_function	2	2438	7	23133	0.0295393251580833	0.0861403215611213	2.71100433610688	AUR62040653; AUR62003746
ARF13	GO:0009690	cytokinin metabolic process	biological_process	3	2438	12	23133	0.0304584733610652	0.0861403215611213	2.37212879409352	AUR62020585; AUR62029062; AUR62034531
ARF13	GO:0019139	cytokinin dehydrogenase activity	molecular_function	3	2438	12	23133	0.0304584733610652	0.0861403215611213	2.37212879409352	AUR62020585; AUR62029062; AUR62034531
ARF13	GO:0007015	actin filament organization	biological_process	3	2438	12	23133	0.0304584733610652	0.0861403215611213	2.37212879409352	AUR62044352; AUR62013598; AUR62044253
ARF13	GO:0005779	integral component of peroxisomal membrane	cellular_component	3	2438	12	23133	0.0304584733610652	0.0861403215611213	2.37212879409352	AUR62009089; AUR62022742; AUR62004828
ARF13	GO:0000105	histidine biosynthetic process	biological_process	3	2438	12	23133	0.0304584733610652	0.0861403215611213	2.37212879409352	AUR62041122; AUR62019245; AUR62014220
ARF13	GO:0008289	lipid binding	molecular_function	7	2438	36	23133	0.0309692456392543	0.0861403215611213	1.84498906207274	AUR62027333; AUR62019943; AUR62016015; AUR62007398; AUR62041209; AUR62021994; AUR62020336
ARF13	GO:0030488	tRNA methylation	biological_process	1	2438	3	23133	0.0309706820872933	0.0861403215611213	3.16283839212469	AUR62002487
ARF13	GO:0031515	tRNA (m1A) methyltransferase complex	cellular_component	1	2438	3	23133	0.0309706820872933	0.0861403215611213	3.16283839212469	AUR62002487
ARF13	GO:0009082	branched-chain amino acid biosynthetic process	biological_process	1	2438	3	23133	0.0309706820872933	0.0861403215611213	3.16283839212469	AUR62027823
ARF13	GO:0005102	signaling receptor binding	molecular_function	1	2438	3	23133	0.0309706820872933	0.0861403215611213	3.16283839212469	AUR62020563
ARF13	GO:0005577	fibrinogen complex	cellular_component	1	2438	3	23133	0.0309706820872933	0.0861403215611213	3.16283839212469	AUR62020563
ARF13	GO:0030168	platelet activation	biological_process	1	2438	3	23133	0.0309706820872933	0.0861403215611213	3.16283839212469	AUR62020563
ARF13	GO:0030674	protein binding, bridging	molecular_function	1	2438	3	23133	0.0309706820872933	0.0861403215611213	3.16283839212469	AUR62020563
ARF13	GO:0051258	protein polymerization	biological_process	1	2438	3	23133	0.0309706820872933	0.0861403215611213	3.16283839212469	AUR62020563
ARF13	GO:0005850	eukaryotic translation initiation factor 2 complex	cellular_component	1	2438	3	23133	0.0309706820872933	0.0861403215611213	3.16283839212469	AUR62009693
ARF13	GO:0006302	double-strand break repair	biological_process	1	2438	3	23133	0.0309706820872933	0.0861403215611213	3.16283839212469	AUR62029306
ARF13	GO:0004816	asparagine-tRNA ligase activity	molecular_function	1	2438	3	23133	0.0309706820872933	0.0861403215611213	3.16283839212469	AUR62007518
ARF13	GO:0006421	asparaginyl-tRNA aminoacylation	biological_process	1	2438	3	23133	0.0309706820872933	0.0861403215611213	3.16283839212469	AUR62007518
ARF13	GO:0016972	thiol oxidase activity	molecular_function	1	2438	3	23133	0.0309706820872933	0.0861403215611213	3.16283839212469	AUR62041242
ARF13	GO:0004371	glycerone kinase activity	molecular_function	1	2438	3	23133	0.0309706820872933	0.0861403215611213	3.16283839212469	AUR62038599
ARF13	GO:0006071	glycerol metabolic process	biological_process	1	2438	3	23133	0.0309706820872933	0.0861403215611213	3.16283839212469	AUR62038599
ARF13	GO:0033180	proton-transporting V-type ATPase, V1 domain	cellular_component	1	2438	3	23133	0.0309706820872933	0.0861403215611213	3.16283839212469	AUR62015995
ARF13	GO:0004864	protein phosphatase inhibitor activity	molecular_function	1	2438	3	23133	0.0309706820872933	0.0861403215611213	3.16283839212469	AUR62021211
ARF13	GO:0043666	regulation of phosphoprotein phosphatase activity	biological_process	1	2438	3	23133	0.0309706820872933	0.0861403215611213	3.16283839212469	AUR62021211
ARF13	GO:0016901	oxidoreductase activity, acting on the CH-OH group of donors, quinone or similar compound as acceptor	molecular_function	1	2438	3	23133	0.0309706820872933	0.0861403215611213	3.16283839212469	AUR62026485
ARF13	GO:0048024	regulation of mRNA splicing, via spliceosome	biological_process	1	2438	3	23133	0.0309706820872933	0.0861403215611213	3.16283839212469	AUR62028748
ARF13	GO:0042274	ribosomal small subunit biogenesis	biological_process	1	2438	3	23133	0.0309706820872933	0.0861403215611213	3.16283839212469	AUR62003085
ARF13	GO:0003989	acetyl-CoA carboxylase activity	molecular_function	1	2438	3	23133	0.0309706820872933	0.0861403215611213	3.16283839212469	AUR62042410
ARF13	GO:0008440	inositol-1,4,5-trisphosphate 3-kinase activity	molecular_function	1	2438	3	23133	0.0309706820872933	0.0861403215611213	3.16283839212469	AUR62032430
ARF13	GO:0000278	mitotic cell cycle	biological_process	1	2438	3	23133	0.0309706820872933	0.0861403215611213	3.16283839212469	AUR62005853
ARF13	GO:0032465	regulation of cytokinesis	biological_process	1	2438	3	23133	0.0309706820872933	0.0861403215611213	3.16283839212469	AUR62005853
ARF13	GO:0008716	D-alanine-D-alanine ligase activity	molecular_function	1	2438	3	23133	0.0309706820872933	0.0861403215611213	3.16283839212469	AUR62026359
ARF13	GO:0006379	mRNA cleavage	biological_process	1	2438	3	23133	0.0309706820872933	0.0861403215611213	3.16283839212469	AUR62021167
ARF13	GO:0042162	telomeric DNA binding	molecular_function	1	2438	3	23133	0.0309706820872933	0.0861403215611213	3.16283839212469	AUR62003718
ARF13	GO:0043564	Ku70:Ku80 complex	cellular_component	1	2438	3	23133	0.0309706820872933	0.0861403215611213	3.16283839212469	AUR62003718
ARF13	GO:0043140	ATP-dependent 3'-5' DNA helicase activity	molecular_function	1	2438	3	23133	0.0309706820872933	0.0861403215611213	3.16283839212469	AUR62016334
ARF13	GO:0009626	plant-type hypersensitive response	biological_process	1	2438	3	23133	0.0309706820872933	0.0861403215611213	3.16283839212469	AUR62012924
ARF13	GO:0008408	3'-5' exonuclease activity	molecular_function	9	2438	50	23133	0.0336123424888896	0.0931880649131074	1.70793273174733	AUR62006845; AUR62040203; AUR62040198; AUR62000499; AUR62009206; AUR62041184; AUR62025026; AUR62000693; AUR62043914
ARF13	GO:0006396	RNA processing	biological_process	14	2438	86	23133	0.034428858715234	0.0951468459702153	1.54464200545625	AUR62041598; AUR62018840; AUR62018000; AUR62036928; AUR62004635; AUR62020400; AUR62003376; AUR62011707; AUR62008240; AUR62031974; AUR62028415; AUR62006631; AUR62039911; AUR62029454
ARF13	GO:0003682	chromatin binding	molecular_function	7	2438	37	23133	0.0359850830982488	0.0991308817833925	1.79512449282753	AUR62011589; AUR62036425; AUR62017203; AUR62017207; AUR62016404; AUR62000111; AUR62010679
ARF13	GO:0016149	translation release factor activity, codon specific	molecular_function	3	2438	13	23133	0.0404118542934186	0.110972234805737	2.18965734839402	AUR62033203; AUR62006632; AUR62030395
ARF13	GO:0016773	phosphotransferase activity, alcohol group as acceptor	molecular_function	10	2438	59	23133	0.0423450706518144	0.111297607569275	1.60822291124984	AUR62006023; AUR62010002; AUR62021030; AUR62016712; AUR62030960; AUR62008208; AUR62031933; AUR62014058; AUR62011496; AUR62005396
ARF13	GO:0008641	ubiquitin-like modifier activating enzyme activity	molecular_function	4	2438	19	23133	0.0427735867498133	0.111297607569275	1.99758214239454	AUR62032172; AUR62030510; AUR62032477; AUR62020381
ARF13	GO:0000079	regulation of cyclin-dependent protein serine/threonine kinase activity	biological_process	4	2438	19	23133	0.0427735867498133	0.111297607569275	1.99758214239454	AUR62016530; AUR62034632; AUR62038096; AUR62024327
ARF13	GO:0019901	protein kinase binding	molecular_function	4	2438	19	23133	0.0427735867498133	0.111297607569275	1.99758214239454	AUR62016530; AUR62034632; AUR62038096; AUR62024327
ARF13	GO:0004559	alpha-mannosidase activity	molecular_function	2	2438	8	23133	0.0436183687468026	0.111297607569275	2.37212879409352	AUR62037830; AUR62029484
ARF13	GO:0006890	retrograde vesicle-mediated transport, Golgi to endoplasmic reticulum	biological_process	2	2438	8	23133	0.0436183687468026	0.111297607569275	2.37212879409352	AUR62027344; AUR62042515
ARF13	GO:0004356	glutamate-ammonia ligase activity	molecular_function	2	2438	8	23133	0.0436183687468026	0.111297607569275	2.37212879409352	AUR62041382; AUR62026959
ARF13	GO:0005819	spindle	cellular_component	2	2438	8	23133	0.0436183687468026	0.111297607569275	2.37212879409352	AUR62018170; AUR62017354
ARF13	GO:0032147	activation of protein kinase activity	biological_process	2	2438	8	23133	0.0436183687468026	0.111297607569275	2.37212879409352	AUR62018170; AUR62017354
ARF13	GO:0060236	regulation of mitotic spindle organization	biological_process	2	2438	8	23133	0.0436183687468026	0.111297607569275	2.37212879409352	AUR62018170; AUR62017354
ARF13	GO:0006259	DNA metabolic process	biological_process	2	2438	8	23133	0.0436183687468026	0.111297607569275	2.37212879409352	AUR62040528; AUR62029306
ARF13	GO:0005351	carbohydrate:proton symporter activity	molecular_function	2	2438	8	23133	0.0436183687468026	0.111297607569275	2.37212879409352	AUR62030022; AUR62019800
ARF13	GO:0008643	carbohydrate transport	biological_process	2	2438	8	23133	0.0436183687468026	0.111297607569275	2.37212879409352	AUR62030022; AUR62019800
ARF13	GO:0008199	ferric iron binding	molecular_function	2	2438	8	23133	0.0436183687468026	0.111297607569275	2.37212879409352	AUR62030516; AUR62022943
ARF13	GO:0004813	alanine-tRNA ligase activity	molecular_function	2	2438	8	23133	0.0436183687468026	0.111297607569275	2.37212879409352	AUR62009961; AUR62028574
ARF13	GO:0006419	alanyl-tRNA aminoacylation	biological_process	2	2438	8	23133	0.0436183687468026	0.111297607569275	2.37212879409352	AUR62009961; AUR62028574
ARF13	GO:0031124	mRNA 3'-end processing	biological_process	2	2438	8	23133	0.0436183687468026	0.111297607569275	2.37212879409352	AUR62022307; AUR62031643
ARF13	GO:0046912	transferase activity, transferring acyl groups, acyl groups converted into alkyl on transfer	molecular_function	2	2438	8	23133	0.0436183687468026	0.111297607569275	2.37212879409352	AUR62039829; AUR62000179
ARF13	GO:0017025	TBP-class protein binding	molecular_function	2	2438	8	23133	0.0436183687468026	0.111297607569275	2.37212879409352	AUR62005908; AUR62028157
ARF13	GO:0006606	protein import into nucleus	biological_process	2	2438	8	23133	0.0436183687468026	0.111297607569275	2.37212879409352	AUR62014655; AUR62016152
ARF13	GO:0004725	protein tyrosine phosphatase activity	molecular_function	2	2438	8	23133	0.0436183687468026	0.111297607569275	2.37212879409352	AUR62004668; AUR62023587
ARF13	GO:0042765	GPI-anchor transamidase complex	cellular_component	2	2438	8	23133	0.0436183687468026	0.111297607569275	2.37212879409352	AUR62031783; AUR62001109
ARF13	GO:0003857	3-hydroxyacyl-CoA dehydrogenase activity	molecular_function	2	2438	8	23133	0.0436183687468026	0.111297607569275	2.37212879409352	AUR62010951; AUR62021468
ARF13	GO:0000796	condensin complex	cellular_component	2	2438	8	23133	0.0436183687468026	0.111297607569275	2.37212879409352	AUR62015832; AUR62015833
ARF13	GO:0016021	integral component of membrane	cellular_component	151	2438	1264	23133	0.0443213724513849	0.112758785795435	1.13351724021557	AUR62037360; AUR62014234; AUR62001626; AUR62032168; AUR62037848; AUR62014272; AUR62023472; AUR62001675; AUR62030022; AUR62026051; AUR62026071; AUR62021322; AUR62000850; AUR62000852; AUR62000854; AUR62000856; AUR62013977; AUR62016536; AUR62016537; AUR62035796; AUR62015223; AUR62038815; AUR62003491; AUR62042349; AUR62002168; AUR62007380; AUR62001308; AUR62027001; AUR62033190; AUR62033669; AUR620091…
ARF13	GO:0006486	protein glycosylation	biological_process	10	2438	60	23133	0.0471067860792394	0.119493753544112	1.58141919606235	AUR62019944; AUR62024108; AUR62007081; AUR62042597; AUR62010795; AUR62019522; AUR62002584; AUR62012713; AUR62016610; AUR62011449
ARF13	GO:0000723	telomere maintenance	biological_process	7	2438	39	23133	0.0475917310769228	0.120370898776427	1.70306682652868	AUR62031379; AUR62042860; AUR62017545; AUR62001247; AUR62035523; AUR62026809; AUR62003718
ARF13	GO:0004674	protein serine/threonine kinase activity	molecular_function	8	2438	46	23133	0.0481982966260307	0.121549640179348	1.65017655241288	AUR62010002; AUR62007839; AUR62009112; AUR62029392; AUR62012543; AUR62030959; AUR62028258; AUR62022258
ARF13	GO:0006470	protein dephosphorylation	biological_process	20	2438	137	23133	0.0508261359540591	0.124944690110126	1.38518469728089	AUR62000300; AUR62038883; AUR62043800; AUR62035948; AUR62006287; AUR62042584; AUR62037293; AUR62035145; AUR62029021; AUR62004668; AUR62026955; AUR62011247; AUR62006431; AUR62032286; AUR62036176; AUR62023587; AUR62009580; AUR62000998; AUR62029932; AUR62037352
ARF13	GO:0016226	iron-sulfur cluster assembly	biological_process	4	2438	20	23133	0.0522463386394291	0.124944690110126	1.89770303527482	AUR62038365; AUR62037089; AUR62022780; AUR62021968
ARF13	GO:0008081	phosphoric diester hydrolase activity	molecular_function	4	2438	20	23133	0.0522463386394291	0.124944690110126	1.89770303527482	AUR62028875; AUR62022012; AUR62013392; AUR62008545
ARF13	GO:0015079	potassium ion transmembrane transporter activity	molecular_function	6	2438	33	23133	0.0528796414548944	0.124944690110126	1.72518457752256	AUR62040746; AUR62028032; AUR62017798; AUR62026619; AUR62017474; AUR62020693
ARF13	GO:0071805	potassium ion transmembrane transport	biological_process	6	2438	33	23133	0.0528796414548944	0.124944690110126	1.72518457752256	AUR62040746; AUR62028032; AUR62017798; AUR62026619; AUR62017474; AUR62020693
ARF13	GO:0031929	TOR signaling	biological_process	1	2438	4	23133	0.0576334466519539	0.124944690110126	2.37212879409352	AUR62006388
ARF13	GO:0031931	TORC1 complex	cellular_component	1	2438	4	23133	0.0576334466519539	0.124944690110126	2.37212879409352	AUR62006388
ARF13	GO:0016857	racemase and epimerase activity, acting on carbohydrates and derivatives	molecular_function	1	2438	4	23133	0.0576334466519539	0.124944690110126	2.37212879409352	AUR62018151
ARF13	GO:0030071	regulation of mitotic metaphase/anaphase transition	biological_process	1	2438	4	23133	0.0576334466519539	0.124944690110126	2.37212879409352	AUR62014723
ARF13	GO:0009236	cobalamin biosynthetic process	biological_process	1	2438	4	23133	0.0576334466519539	0.124944690110126	2.37212879409352	AUR62024784
ARF13	GO:0017038	protein import	biological_process	1	2438	4	23133	0.0576334466519539	0.124944690110126	2.37212879409352	AUR62013420
ARF13	GO:0004358	glutamate N-acetyltransferase activity	molecular_function	1	2438	4	23133	0.0576334466519539	0.124944690110126	2.37212879409352	AUR62036580
ARF13	GO:0042128	nitrate assimilation	biological_process	1	2438	4	23133	0.0576334466519539	0.124944690110126	2.37212879409352	AUR62017819
ARF13	GO:0003840	obsolete gamma-glutamyltransferase activity	molecular_function	1	2438	4	23133	0.0576334466519539	0.124944690110126	2.37212879409352	AUR62021356
ARF13	GO:0006749	glutathione metabolic process	biological_process	1	2438	4	23133	0.0576334466519539	0.124944690110126	2.37212879409352	AUR62021356
ARF13	GO:0000184	nuclear-transcribed mRNA catabolic process, nonsense-mediated decay	biological_process	1	2438	4	23133	0.0576334466519539	0.124944690110126	2.37212879409352	AUR62029159
ARF13	GO:0051920	peroxiredoxin activity	molecular_function	1	2438	4	23133	0.0576334466519539	0.124944690110126	2.37212879409352	AUR62037040
ARF13	GO:0005674	transcription factor TFIIF complex	cellular_component	1	2438	4	23133	0.0576334466519539	0.124944690110126	2.37212879409352	AUR62014448
ARF13	GO:0008107	galactoside 2-alpha-L-fucosyltransferase activity	molecular_function	1	2438	4	23133	0.0576334466519539	0.124944690110126	2.37212879409352	AUR62032824
ARF13	GO:0042546	cell wall biogenesis	biological_process	1	2438	4	23133	0.0576334466519539	0.124944690110126	2.37212879409352	AUR62032824
ARF13	GO:0004583	dolichyl-phosphate-glucose-glycolipid alpha-glucosyltransferase activity	molecular_function	1	2438	4	23133	0.0576334466519539	0.124944690110126	2.37212879409352	AUR62018365
ARF13	GO:0006488	dolichol-linked oligosaccharide biosynthetic process	biological_process	1	2438	4	23133	0.0576334466519539	0.124944690110126	2.37212879409352	AUR62018365
ARF13	GO:0035299	inositol pentakisphosphate 2-kinase activity	molecular_function	1	2438	4	23133	0.0576334466519539	0.124944690110126	2.37212879409352	AUR62044165
ARF13	GO:0004612	phosphoenolpyruvate carboxykinase (ATP) activity	molecular_function	1	2438	4	23133	0.0576334466519539	0.124944690110126	2.37212879409352	AUR62032871
ARF13	GO:0003714	transcription corepressor activity	molecular_function	1	2438	4	23133	0.0576334466519539	0.124944690110126	2.37212879409352	AUR62038003
ARF13	GO:0030123	AP-3 adaptor complex	cellular_component	1	2438	4	23133	0.0576334466519539	0.124944690110126	2.37212879409352	AUR62039368
ARF13	GO:0004590	orotidine-5'-phosphate decarboxylase activity	molecular_function	1	2438	4	23133	0.0576334466519539	0.124944690110126	2.37212879409352	AUR62037200
ARF13	GO:0006207	'de novo' pyrimidine nucleobase biosynthetic process	biological_process	1	2438	4	23133	0.0576334466519539	0.124944690110126	2.37212879409352	AUR62037200
ARF13	GO:0000055	ribosomal large subunit export from nucleus	biological_process	1	2438	4	23133	0.0576334466519539	0.124944690110126	2.37212879409352	AUR62014112
ARF13	GO:0042273	ribosomal large subunit biogenesis	biological_process	1	2438	4	23133	0.0576334466519539	0.124944690110126	2.37212879409352	AUR62014112
ARF13	GO:0042742	defense response to bacterium	biological_process	1	2438	4	23133	0.0576334466519539	0.124944690110126	2.37212879409352	AUR62028062
ARF13	GO:0050832	defense response to fungus	biological_process	1	2438	4	23133	0.0576334466519539	0.124944690110126	2.37212879409352	AUR62028062
ARF13	GO:0051090	regulation of DNA-binding transcription factor activity	biological_process	1	2438	4	23133	0.0576334466519539	0.124944690110126	2.37212879409352	AUR62015901
ARF13	GO:0000103	sulfate assimilation	biological_process	1	2438	4	23133	0.0576334466519539	0.124944690110126	2.37212879409352	AUR62032052
ARF13	GO:0004020	adenylylsulfate kinase activity	molecular_function	1	2438	4	23133	0.0576334466519539	0.124944690110126	2.37212879409352	AUR62032052
ARF13	GO:0008193	tRNA guanylyltransferase activity	molecular_function	1	2438	4	23133	0.0576334466519539	0.124944690110126	2.37212879409352	AUR62010269
ARF13	GO:0005853	eukaryotic translation elongation factor 1 complex	cellular_component	1	2438	4	23133	0.0576334466519539	0.124944690110126	2.37212879409352	AUR62000243
ARF13	GO:0071704	organic substance metabolic process	biological_process	1	2438	4	23133	0.0576334466519539	0.124944690110126	2.37212879409352	AUR62039535
ARF13	GO:0009298	GDP-mannose biosynthetic process	biological_process	1	2438	4	23133	0.0576334466519539	0.124944690110126	2.37212879409352	AUR62013874
ARF13	GO:0004739	pyruvate dehydrogenase (acetyl-transferring) activity	molecular_function	1	2438	4	23133	0.0576334466519539	0.124944690110126	2.37212879409352	AUR62029539
ARF13	GO:0006086	acetyl-CoA biosynthetic process from pyruvate	biological_process	1	2438	4	23133	0.0576334466519539	0.124944690110126	2.37212879409352	AUR62029539
ARF13	GO:0008083	growth factor activity	molecular_function	1	2438	4	23133	0.0576334466519539	0.124944690110126	2.37212879409352	AUR62033576
ARF13	GO:0008283	cell population proliferation	biological_process	1	2438	4	23133	0.0576334466519539	0.124944690110126	2.37212879409352	AUR62033576
ARF13	GO:0004764	shikimate 3-dehydrogenase (NADP+) activity	molecular_function	1	2438	4	23133	0.0576334466519539	0.124944690110126	2.37212879409352	AUR62000914
ARF13	GO:0016708	oxidoreductase activity, acting on paired donors, with incorporation or reduction of molecular oxygen, NAD(P)H as one donor, and incorporation of two atoms of oxygen into one donor	molecular_function	1	2438	4	23133	0.0576334466519539	0.124944690110126	2.37212879409352	AUR62043230
ARF13	GO:0019439	aromatic compound catabolic process	biological_process	1	2438	4	23133	0.0576334466519539	0.124944690110126	2.37212879409352	AUR62043230
ARF13	GO:0005986	sucrose biosynthetic process	biological_process	1	2438	4	23133	0.0576334466519539	0.124944690110126	2.37212879409352	AUR62038431
ARF13	GO:0050307	sucrose-phosphate phosphatase activity	molecular_function	1	2438	4	23133	0.0576334466519539	0.124944690110126	2.37212879409352	AUR62038431
ARF13	GO:0005750	mitochondrial respiratory chain complex III	cellular_component	1	2438	4	23133	0.0576334466519539	0.124944690110126	2.37212879409352	AUR62006180
ARF13	GO:0005778	peroxisomal membrane	cellular_component	1	2438	4	23133	0.0576334466519539	0.124944690110126	2.37212879409352	AUR62032439
ARF13	GO:0051301	cell division	biological_process	1	2438	4	23133	0.0576334466519539	0.124944690110126	2.37212879409352	AUR62032440
ARF13	GO:0017056	structural constituent of nuclear pore	molecular_function	1	2438	4	23133	0.0576334466519539	0.124944690110126	2.37212879409352	AUR62013700
ARF13	GO:0004096	catalase activity	molecular_function	1	2438	4	23133	0.0576334466519539	0.124944690110126	2.37212879409352	AUR62036854
ARF13	GO:0045145	single-stranded DNA 5'-3' exodeoxyribonuclease activity	molecular_function	1	2438	4	23133	0.0576334466519539	0.124944690110126	2.37212879409352	AUR62025012
ARF13	GO:0048037	cofactor binding	molecular_function	1	2438	4	23133	0.0576334466519539	0.124944690110126	2.37212879409352	AUR62032970
ARF13	GO:0006869	lipid transport	biological_process	1	2438	4	23133	0.0576334466519539	0.124944690110126	2.37212879409352	AUR62038145
ARF13	GO:0042254	ribosome biogenesis	biological_process	5	2438	27	23133	0.0581852177698561	0.125511754042208	1.75713244006927	AUR62027894; AUR62038313; AUR62043175; AUR62021045; AUR62036878
ARF13	GO:0046854	phosphatidylinositol phosphorylation	biological_process	5	2438	27	23133	0.0581852177698561	0.125511754042208	1.75713244006927	AUR62021842; AUR62016712; AUR62014058; AUR62005396; AUR62012491
ARF13	GO:0008080	N-acetyltransferase activity	molecular_function	9	2438	55	23133	0.0594776246706613	0.127148222862918	1.5526661197703	AUR62028196; AUR62008827; AUR62017796; AUR62032265; AUR62018249; AUR62011952; AUR62004014; AUR62004555; AUR62021156
ARF13	GO:0006013	mannose metabolic process	biological_process	2	2438	9	23133	0.0604137798805312	0.127148222862918	2.10855892808313	AUR62037830; AUR62029484
ARF13	GO:0015923	mannosidase activity	molecular_function	2	2438	9	23133	0.0604137798805312	0.127148222862918	2.10855892808313	AUR62037830; AUR62029484
ARF13	GO:0001510	RNA methylation	biological_process	2	2438	9	23133	0.0604137798805312	0.127148222862918	2.10855892808313	AUR62038347; AUR62037043
ARF13	GO:0005743	mitochondrial inner membrane	cellular_component	2	2438	9	23133	0.0604137798805312	0.127148222862918	2.10855892808313	AUR62003145; AUR62006180
ARF13	GO:0006813	potassium ion transport	biological_process	2	2438	9	23133	0.0604137798805312	0.127148222862918	2.10855892808313	AUR62033334; AUR62004319
ARF13	GO:0033179	proton-transporting V-type ATPase, V0 domain	cellular_component	2	2438	9	23133	0.0604137798805312	0.127148222862918	2.10855892808313	AUR62026983; AUR62030822
ARF13	GO:0000228	nuclear chromosome	cellular_component	2	2438	9	23133	0.0604137798805312	0.127148222862918	2.10855892808313	AUR62002525; AUR62012290
ARF13	GO:0004345	glucose-6-phosphate dehydrogenase activity	molecular_function	2	2438	9	23133	0.0604137798805312	0.127148222862918	2.10855892808313	AUR62031998; AUR62015013
ARF13	GO:0006006	glucose metabolic process	biological_process	2	2438	9	23133	0.0604137798805312	0.127148222862918	2.10855892808313	AUR62031998; AUR62015013
ARF13	GO:0010333	terpene synthase activity	molecular_function	10	2438	63	23133	0.0635302794370469	0.133382746876324	1.50611352005938	AUR62030070; AUR62034483; AUR62029679; AUR62044185; AUR62014625; AUR62016953; AUR62044071; AUR62029283; AUR62013218; AUR62034213
ARF13	GO:0032259	methylation	biological_process	3	2438	15	23133	0.065172342224606	0.135290389965614	1.89770303527482	AUR62038347; AUR62037043; AUR62013746
ARF13	GO:0032040	small-subunit processome	cellular_component	3	2438	15	23133	0.065172342224606	0.135290389965614	1.89770303527482	AUR62034925; AUR62038500; AUR62014228
ARF13	GO:0005452	inorganic anion exchanger activity	molecular_function	3	2438	15	23133	0.065172342224606	0.135290389965614	1.89770303527482	AUR62011578; AUR62011582; AUR62016396
ARF13	GO:0006820	anion transport	biological_process	3	2438	15	23133	0.065172342224606	0.135290389965614	1.89770303527482	AUR62011578; AUR62011582; AUR62016396
ARF13	GO:0030170	pyridoxal phosphate binding	molecular_function	18	2438	125	23133	0.0652209163186831	0.135290389965614	1.36634618539787	AUR62017832; AUR62017846; AUR62029626; AUR62016581; AUR62002697; AUR62029323; AUR62020716; AUR62031241; AUR62040441; AUR62043503; AUR62025615; AUR62017793; AUR62011729; AUR62023572; AUR62010964; AUR62000485; AUR62001404; AUR62011473
ARF13	GO:0016887	ATPase activity	molecular_function	34	2438	256	23133	0.0657271051546643	0.136014224781781	1.26019342186218	AUR62038687; AUR62018159; AUR62026051; AUR62017876; AUR62006042; AUR62027001; AUR62032370; AUR62021058; AUR62021061; AUR62031592; AUR62043812; AUR62024169; AUR62023309; AUR62001507; AUR62028099; AUR62019886; AUR62004172; AUR62021245; AUR62039560; AUR62033543; AUR62024849; AUR62014804; AUR62024863; AUR62023551; AUR62031908; AUR62031472; AUR62029216; AUR62036323; AUR62001983; AUR62004594; AUR620124…
ARF13	GO:0004190	aspartic-type endopeptidase activity	molecular_function	23	2438	166	23133	0.0684282702702414	0.141265999483911	1.31467378949761	AUR62042697; AUR62035265; AUR62039172; AUR62013997; AUR62016224; AUR62003174; AUR62038563; AUR62018006; AUR62018008; AUR62010727; AUR62043091; AUR62002039; AUR62007290; AUR62017430; AUR62000476; AUR62014878; AUR62030164; AUR62026689; AUR62037601; AUR62033757; AUR62040334; AUR62043482; AUR62006817
ARF13	GO:0004722	protein serine/threonine phosphatase activity	molecular_function	16	2438	110	23133	0.068825406982083	0.141747564379766	1.38014766201805	AUR62000300; AUR62038883; AUR62043800; AUR62006287; AUR62042584; AUR62037293; AUR62035145; AUR62029021; AUR62011247; AUR62006431; AUR62032286; AUR62036176; AUR62009580; AUR62000998; AUR62029932; AUR62037352
ARF13	GO:0008378	galactosyltransferase activity	molecular_function	6	2438	35	23133	0.0693584903021904	0.142506161784785	1.62660260166413	AUR62019944; AUR62007081; AUR62010795; AUR62019522; AUR62002584; AUR62012713
ARF13	GO:0006812	cation transport	biological_process	13	2438	87	23133	0.0708435391753565	0.145212467740956	1.41782410681452	AUR62015223; AUR62003491; AUR62033190; AUR62000038; AUR62001875; AUR62033334; AUR62023309; AUR62015923; AUR62044375; AUR62021295; AUR62004319; AUR62027477; AUR62008992
ARF13	GO:0016614	oxidoreductase activity, acting on CH-OH group of donors	molecular_function	4	2438	22	23133	0.0745504559172433	0.152449513873323	1.72518457752256	AUR62009825; AUR62021255; AUR62033039; AUR62038137
ARF13	GO:0004222	metalloendopeptidase activity	molecular_function	10	2438	65	23133	0.0763253707266246	0.155710956788986	1.45977156559601	AUR62010860; AUR62020098; AUR62036255; AUR62044146; AUR62032883; AUR62022863; AUR62033857; AUR62006983; AUR62005894; AUR62036891
ARF13	GO:0003824	catalytic activity	molecular_function	75	2438	615	23133	0.0797248215969348	0.159648354789415	1.15713599711879	AUR62006360; AUR62000300; AUR62032623; AUR62041840; AUR62027816; AUR62040528; AUR62035235; AUR62022645; AUR62000869; AUR62001311; AUR62001314; AUR62016581; AUR62029688; AUR62032345; AUR62038883; AUR62001364; AUR62019658; AUR62022329; AUR62026219; AUR62014933; AUR62013651; AUR62009689; AUR62014993; AUR62043800; AUR62025434; AUR62020716; AUR62002350; AUR62041217; AUR62002812; AUR62019322; AUR620333…
ARF13	GO:0005094	Rho GDP-dissociation inhibitor activity	molecular_function	2	2438	10	23133	0.0797339812082263	0.159648354789415	1.89770303527482	AUR62015092; AUR62015920
ARF13	GO:0051225	spindle assembly	biological_process	2	2438	10	23133	0.0797339812082263	0.159648354789415	1.89770303527482	AUR62038682; AUR62035509
ARF13	GO:0030915	Smc5-Smc6 complex	cellular_component	2	2438	10	23133	0.0797339812082263	0.159648354789415	1.89770303527482	AUR62001615; AUR62009415
ARF13	GO:0016987	sigma factor activity	molecular_function	2	2438	10	23133	0.0797339812082263	0.159648354789415	1.89770303527482	AUR62038029; AUR62009211
ARF13	GO:0009521	photosystem	cellular_component	2	2438	10	23133	0.0797339812082263	0.159648354789415	1.89770303527482	AUR62006475; AUR62038157
ARF13	GO:0009767	photosynthetic electron transport chain	biological_process	2	2438	10	23133	0.0797339812082263	0.159648354789415	1.89770303527482	AUR62006475; AUR62038157
ARF13	GO:0016168	chlorophyll binding	molecular_function	2	2438	10	23133	0.0797339812082263	0.159648354789415	1.89770303527482	AUR62006475; AUR62038157
ARF13	GO:0036459	thiol-dependent ubiquitinyl hydrolase activity	molecular_function	3	2438	16	23133	0.0799164596807128	0.159648354789415	1.77909659557014	AUR62008343; AUR62030419; AUR62021754
ARF13	GO:0005783	endoplasmic reticulum	cellular_component	8	2438	51	23133	0.0833432003679289	0.16611029566419	1.48839453747044	AUR62037848; AUR62041088; AUR62019652; AUR62024108; AUR62016242; AUR62023891; AUR62023251; AUR62036003
ARF13	GO:0016307	phosphatidylinositol phosphate kinase activity	molecular_function	4	2438	23	23133	0.0873555489302594	0.168551664347672	1.65017655241288	AUR62032646; AUR62023621; AUR62041231; AUR62042724
ARF13	GO:0046488	phosphatidylinositol metabolic process	biological_process	4	2438	23	23133	0.0873555489302594	0.168551664347672	1.65017655241288	AUR62032646; AUR62023621; AUR62041231; AUR62042724
ARF13	GO:0019684	photosynthesis, light reaction	biological_process	4	2438	23	23133	0.0873555489302594	0.168551664347672	1.65017655241288	AUR62042342; AUR62006475; AUR62043905; AUR62038157
ARF13	GO:0004348	glucosylceramidase activity	molecular_function	1	2438	5	23133	0.0894395536827531	0.168551664347672	1.89770303527482	AUR62014272
ARF13	GO:0006665	sphingolipid metabolic process	biological_process	1	2438	5	23133	0.0894395536827531	0.168551664347672	1.89770303527482	AUR62014272
ARF13	GO:0070481	nuclear-transcribed mRNA catabolic process, non-stop decay	biological_process	1	2438	5	23133	0.0894395536827531	0.168551664347672	1.89770303527482	AUR62000365
ARF13	GO:0070966	nuclear-transcribed mRNA catabolic process, no-go decay	biological_process	1	2438	5	23133	0.0894395536827531	0.168551664347672	1.89770303527482	AUR62000365
ARF13	GO:0071025	RNA surveillance	biological_process	1	2438	5	23133	0.0894395536827531	0.168551664347672	1.89770303527482	AUR62000365
ARF13	GO:0016538	cyclin-dependent protein serine/threonine kinase regulator activity	molecular_function	1	2438	5	23133	0.0894395536827531	0.168551664347672	1.89770303527482	AUR62016530
ARF13	GO:0007033	vacuole organization	biological_process	1	2438	5	23133	0.0894395536827531	0.168551664347672	1.89770303527482	AUR62034921
ARF13	GO:0008686	3,4-dihydroxy-2-butanone-4-phosphate synthase activity	molecular_function	1	2438	5	23133	0.0894395536827531	0.168551664347672	1.89770303527482	AUR62001843
ARF13	GO:0009415	response to water	biological_process	1	2438	5	23133	0.0894395536827531	0.168551664347672	1.89770303527482	AUR62044660
ARF13	GO:0004579	dolichyl-diphosphooligosaccharide-protein glycotransferase activity	molecular_function	1	2438	5	23133	0.0894395536827531	0.168551664347672	1.89770303527482	AUR62024108
ARF13	GO:0016717	oxidoreductase activity, acting on paired donors, with oxidation of a pair of donors resulting in the reduction of molecular oxygen to two molecules of water	molecular_function	1	2438	5	23133	0.0894395536827531	0.168551664347672	1.89770303527482	AUR62022895
ARF13	GO:0006353	DNA-templated transcription, termination	biological_process	1	2438	5	23133	0.0894395536827531	0.168551664347672	1.89770303527482	AUR62011548
ARF13	GO:0042586	peptide deformylase activity	molecular_function	1	2438	5	23133	0.0894395536827531	0.168551664347672	1.89770303527482	AUR62011549
ARF13	GO:0005666	RNA polymerase III complex	cellular_component	1	2438	5	23133	0.0894395536827531	0.168551664347672	1.89770303527482	AUR62015439
ARF13	GO:0006383	transcription by RNA polymerase III	biological_process	1	2438	5	23133	0.0894395536827531	0.168551664347672	1.89770303527482	AUR62015439
ARF13	GO:0004649	poly(ADP-ribose) glycohydrolase activity	molecular_function	1	2438	5	23133	0.0894395536827531	0.168551664347672	1.89770303527482	AUR62023816
ARF13	GO:0009966	regulation of signal transduction	biological_process	1	2438	5	23133	0.0894395536827531	0.168551664347672	1.89770303527482	AUR62021211
ARF13	GO:0006370	7-methylguanosine mRNA capping	biological_process	1	2438	5	23133	0.0894395536827531	0.168551664347672	1.89770303527482	AUR62026955
ARF13	GO:0044030	regulation of DNA methylation	biological_process	1	2438	5	23133	0.0894395536827531	0.168551664347672	1.89770303527482	AUR62036102
ARF13	GO:0004749	ribose phosphate diphosphokinase activity	molecular_function	1	2438	5	23133	0.0894395536827531	0.168551664347672	1.89770303527482	AUR62018760
ARF13	GO:0002161	aminoacyl-tRNA editing activity	molecular_function	1	2438	5	23133	0.0894395536827531	0.168551664347672	1.89770303527482	AUR62012745
ARF13	GO:0006303	double-strand break repair via nonhomologous end joining	biological_process	1	2438	5	23133	0.0894395536827531	0.168551664347672	1.89770303527482	AUR62003718
ARF13	GO:0005885	Arp2/3 protein complex	cellular_component	3	2438	17	23133	0.0961524009344503	0.180416110213231	1.67444385465425	AUR62002182; AUR62031794; AUR62015528
ARF13	GO:0034314	Arp2/3 complex-mediated actin nucleation	biological_process	3	2438	17	23133	0.0961524009344503	0.180416110213231	1.67444385465425	AUR62002182; AUR62031794; AUR62015528
ARF13	GO:0016592	mediator complex	cellular_component	4	2438	24	23133	0.10122452998037	0.187406831731857	1.58141919606235	AUR62016530; AUR62040904; AUR62030412; AUR62020986
ARF13	GO:0004332	fructose-bisphosphate aldolase activity	molecular_function	2	2438	11	23133	0.101341056688666	0.187406831731857	1.72518457752256	AUR62010395; AUR62017160
ARF13	GO:0003916	DNA topoisomerase activity	molecular_function	2	2438	11	23133	0.101341056688666	0.187406831731857	1.72518457752256	AUR62044451; AUR62014305
ARF13	GO:0016272	prefoldin complex	cellular_component	2	2438	11	23133	0.101341056688666	0.187406831731857	1.72518457752256	AUR62013951; AUR62038019
ARF13	GO:0016872	intramolecular lyase activity	molecular_function	2	2438	11	23133	0.101341056688666	0.187406831731857	1.72518457752256	AUR62027261; AUR62015656
ARF13	GO:0006164	purine nucleotide biosynthetic process	biological_process	2	2438	11	23133	0.101341056688666	0.187406831731857	1.72518457752256	AUR62011946; AUR62005030
ARF13	GO:0016740	transferase activity	molecular_function	5	2438	31	23133	0.101394678902323	0.187406831731857	1.53040567360872	AUR62004760; AUR62019187; AUR62037493; AUR62010133; AUR62000114
ARF13	GO:0006511	ubiquitin-dependent protein catabolic process	biological_process	14	2438	100	23133	0.101828379146152	0.187807138510494	1.32839212469237	AUR62023454; AUR62025264; AUR62042882; AUR62022574; AUR62003353; AUR62009546; AUR62028794; AUR62040653; AUR62022738; AUR62008740; AUR62030195; AUR62028437; AUR62002747; AUR62018109
ARF13	GO:0007264	small GTPase mediated signal transduction	biological_process	10	2438	69	23133	0.106460031968533	0.195931760963363	1.37514712701074	AUR62023906; AUR62003933; AUR62013125; AUR62013131; AUR62022352; AUR62013037; AUR62008264; AUR62027164; AUR62003297; AUR62028161
ARF13	GO:0008233	peptidase activity	molecular_function	6	2438	39	23133	0.110488304637272	0.202913765416646	1.45977156559601	AUR62043048; AUR62043049; AUR62031783; AUR62009201; AUR62035559; AUR62016356
ARF13	GO:0004012	phospholipid-translocating ATPase activity	molecular_function	3	2438	18	23133	0.113791573335652	0.205490001952692	1.58141919606235	AUR62032168; AUR62042419; AUR62026302
ARF13	GO:0015914	phospholipid transport	biological_process	3	2438	18	23133	0.113791573335652	0.205490001952692	1.58141919606235	AUR62032168; AUR62042419; AUR62026302
ARF13	GO:0005777	peroxisome	cellular_component	3	2438	18	23133	0.113791573335652	0.205490001952692	1.58141919606235	AUR62019981; AUR62032439; AUR62007112
ARF13	GO:0004616	phosphogluconate dehydrogenase (decarboxylating) activity	molecular_function	3	2438	18	23133	0.113791573335652	0.205490001952692	1.58141919606235	AUR62004268; AUR62035874; AUR62043797
ARF13	GO:0051539	4 iron, 4 sulfur cluster binding	molecular_function	3	2438	18	23133	0.113791573335652	0.205490001952692	1.58141919606235	AUR62022645; AUR62001201; AUR62036652
ARF13	GO:0016579	protein deubiquitination	biological_process	3	2438	18	23133	0.113791573335652	0.205490001952692	1.58141919606235	AUR62008343; AUR62030419; AUR62021754
ARF13	GO:0003872	6-phosphofructokinase activity	molecular_function	3	2438	18	23133	0.113791573335652	0.205490001952692	1.58141919606235	AUR62039818; AUR62033274; AUR62003284
ARF13	GO:0005886	plasma membrane	cellular_component	3	2438	18	23133	0.113791573335652	0.205490001952692	1.58141919606235	AUR62015923; AUR62034359; AUR62016115
ARF13	GO:0008483	transaminase activity	molecular_function	5	2438	32	23133	0.114257053721926	0.205900732228054	1.48258049630845	AUR62017846; AUR62029626; AUR62002697; AUR62040441; AUR62010964
ARF13	GO:0000155	phosphorelay sensor kinase activity	molecular_function	4	2438	25	23133	0.116115094809247	0.20596826414293	1.51816242821985	AUR62024654; AUR62033500; AUR62005635; AUR62004879
ARF13	GO:0005643	nuclear pore	cellular_component	4	2438	25	23133	0.116115094809247	0.20596826414293	1.51816242821985	AUR62013362; AUR62024500; AUR62001443; AUR62013700
ARF13	GO:0008236	serine-type peptidase activity	molecular_function	7	2438	47	23133	0.116414210666082	0.20596826414293	1.41318311137486	AUR62026096; AUR62010057; AUR62027567; AUR62024648; AUR62024510; AUR62032978; AUR62007654
ARF13	GO:0005525	GTP binding	molecular_function	37	2438	297	23133	0.120742790675594	0.20596826414293	1.18207091422842	AUR62023906; AUR62001195; AUR62043606; AUR62003933; AUR62024427; AUR62013125; AUR62013131; AUR62027096; AUR62031088; AUR62004493; AUR62024126; AUR62007550; AUR62007597; AUR62023361; AUR62009878; AUR62038720; AUR62038764; AUR62009044; AUR62013037; AUR62014880; AUR62008264; AUR62035384; AUR62034061; AUR62010114; AUR62017998; AUR62024076; AUR62042456; AUR62006179; AUR62000114; AUR62014521; AUR620271…
ARF13	GO:0003678	DNA helicase activity	molecular_function	6	2438	40	23133	0.122425582450928	0.20596826414293	1.42327727645611	AUR62042860; AUR62017545; AUR62001247; AUR62034021; AUR62035523; AUR62026809
ARF13	GO:0032957	inositol trisphosphate metabolic process	biological_process	2	2438	12	23133	0.124968584464533	0.20596826414293	1.58141919606235	AUR62002485; AUR62027029
ARF13	GO:0047325	inositol tetrakisphosphate 1-kinase activity	molecular_function	2	2438	12	23133	0.124968584464533	0.20596826414293	1.58141919606235	AUR62002485; AUR62027029
ARF13	GO:0052725	inositol-1,3,4-trisphosphate 6-kinase activity	molecular_function	2	2438	12	23133	0.124968584464533	0.20596826414293	1.58141919606235	AUR62002485; AUR62027029
ARF13	GO:0052726	inositol-1,3,4-trisphosphate 5-kinase activity	molecular_function	2	2438	12	23133	0.124968584464533	0.20596826414293	1.58141919606235	AUR62002485; AUR62027029
ARF13	GO:0016568	chromatin modification	biological_process	2	2438	12	23133	0.124968584464533	0.20596826414293	1.58141919606235	AUR62008827; AUR62039227
ARF13	GO:0030259	lipid glycosylation	biological_process	2	2438	12	23133	0.124968584464533	0.20596826414293	1.58141919606235	AUR62008882; AUR62026689
ARF13	GO:0016868	intramolecular transferase activity, phosphotransferases	molecular_function	2	2438	12	23133	0.124968584464533	0.20596826414293	1.58141919606235	AUR62039535; AUR62001104
ARF13	GO:0004451	isocitrate lyase activity	molecular_function	2	2438	12	23133	0.124968584464533	0.20596826414293	1.58141919606235	AUR62043293; AUR62026800
ARF13	GO:0008137	NADH dehydrogenase (ubiquinone) activity	molecular_function	1	2438	6	23133	0.12500964008675	0.20596826414293	1.58141919606235	AUR62028171
ARF13	GO:0006526	arginine biosynthetic process	biological_process	1	2438	6	23133	0.12500964008675	0.20596826414293	1.58141919606235	AUR62036580
ARF13	GO:0000015	phosphopyruvate hydratase complex	cellular_component	1	2438	6	23133	0.12500964008675	0.20596826414293	1.58141919606235	AUR62020072
ARF13	GO:0004634	phosphopyruvate hydratase activity	molecular_function	1	2438	6	23133	0.12500964008675	0.20596826414293	1.58141919606235	AUR62020072
ARF13	GO:0009678	pyrophosphate hydrolysis-driven proton transmembrane transporter activity	molecular_function	1	2438	6	23133	0.12500964008675	0.20596826414293	1.58141919606235	AUR62001323
ARF13	GO:0003713	transcription coactivator activity	molecular_function	1	2438	6	23133	0.12500964008675	0.20596826414293	1.58141919606235	AUR62000517
ARF13	GO:0003935	GTP cyclohydrolase II activity	molecular_function	1	2438	6	23133	0.12500964008675	0.20596826414293	1.58141919606235	AUR62001843
ARF13	GO:0016833	oxo-acid-lyase activity	molecular_function	1	2438	6	23133	0.12500964008675	0.20596826414293	1.58141919606235	AUR62007018
ARF13	GO:0008318	protein prenyltransferase activity	molecular_function	1	2438	6	23133	0.12500964008675	0.20596826414293	1.58141919606235	AUR62023306
ARF13	GO:0018342	protein prenylation	biological_process	1	2438	6	23133	0.12500964008675	0.20596826414293	1.58141919606235	AUR62023306
ARF13	GO:0016485	protein processing	biological_process	1	2438	6	23133	0.12500964008675	0.20596826414293	1.58141919606235	AUR62001526
ARF13	GO:0000062	fatty-acyl-CoA binding	molecular_function	1	2438	6	23133	0.12500964008675	0.20596826414293	1.58141919606235	AUR62000789
ARF13	GO:0004484	mRNA guanylyltransferase activity	molecular_function	1	2438	6	23133	0.12500964008675	0.20596826414293	1.58141919606235	AUR62026955
ARF13	GO:0009435	NAD biosynthetic process	biological_process	1	2438	6	23133	0.12500964008675	0.20596826414293	1.58141919606235	AUR62001201
ARF13	GO:0005576	extracellular region	cellular_component	1	2438	6	23133	0.12500964008675	0.20596826414293	1.58141919606235	AUR62033576
ARF13	GO:0005345	purine nucleobase transmembrane transporter activity	molecular_function	1	2438	6	23133	0.12500964008675	0.20596826414293	1.58141919606235	AUR62001273
ARF13	GO:0006863	purine nucleobase transport	biological_process	1	2438	6	23133	0.12500964008675	0.20596826414293	1.58141919606235	AUR62001273
ARF13	GO:0004565	beta-galactosidase activity	molecular_function	1	2438	6	23133	0.12500964008675	0.20596826414293	1.58141919606235	AUR62013040
ARF13	GO:0009341	beta-galactosidase complex	cellular_component	1	2438	6	23133	0.12500964008675	0.20596826414293	1.58141919606235	AUR62013040
ARF13	GO:0010309	acireductone dioxygenase [iron(II)-requiring] activity	molecular_function	1	2438	6	23133	0.12500964008675	0.20596826414293	1.58141919606235	AUR62035313
ARF13	GO:0003855	3-dehydroquinate dehydratase activity	molecular_function	1	2438	6	23133	0.12500964008675	0.20596826414293	1.58141919606235	AUR62000914
ARF13	GO:0042555	MCM complex	cellular_component	1	2438	6	23133	0.12500964008675	0.20596826414293	1.58141919606235	AUR62034021
ARF13	GO:0016559	peroxisome fission	biological_process	1	2438	6	23133	0.12500964008675	0.20596826414293	1.58141919606235	AUR62022742
ARF13	GO:0004784	superoxide dismutase activity	molecular_function	1	2438	6	23133	0.12500964008675	0.20596826414293	1.58141919606235	AUR62030627
ARF13	GO:0016756	glutathione gamma-glutamylcysteinyltransferase activity	molecular_function	1	2438	6	23133	0.12500964008675	0.20596826414293	1.58141919606235	AUR62008757
ARF13	GO:0046938	phytochelatin biosynthetic process	biological_process	1	2438	6	23133	0.12500964008675	0.20596826414293	1.58141919606235	AUR62008757
ARF13	GO:0000244	spliceosomal tri-snRNP complex assembly	biological_process	1	2438	6	23133	0.12500964008675	0.20596826414293	1.58141919606235	AUR62014016
ARF13	GO:0016891	endoribonuclease activity, producing 5'-phosphomonoesters	molecular_function	1	2438	6	23133	0.12500964008675	0.20596826414293	1.58141919606235	AUR62006631
ARF13	GO:0006122	mitochondrial electron transport, ubiquinol to cytochrome c	biological_process	1	2438	6	23133	0.12500964008675	0.20596826414293	1.58141919606235	AUR62006180
ARF13	GO:0004827	proline-tRNA ligase activity	molecular_function	1	2438	6	23133	0.12500964008675	0.20596826414293	1.58141919606235	AUR62027146
ARF13	GO:0006433	prolyl-tRNA aminoacylation	biological_process	1	2438	6	23133	0.12500964008675	0.20596826414293	1.58141919606235	AUR62027146
ARF13	GO:2001070	starch binding	molecular_function	1	2438	6	23133	0.12500964008675	0.20596826414293	1.58141919606235	AUR62025049
ARF13	GO:0022857	transmembrane transporter activity	molecular_function	16	2438	120	23133	0.12715307771864	0.209101544157079	1.26513535684988	AUR62000850; AUR62000852; AUR62000856; AUR62013977; AUR62018064; AUR62043021; AUR62028246; AUR62023524; AUR62001738; AUR62042414; AUR62002277; AUR62002278; AUR62011934; AUR62040864; AUR62026897; AUR62024733
ARF13	GO:0015031	protein transport	biological_process	7	2438	48	23133	0.127535730935082	0.20933284109838	1.38374179655455	AUR62007380; AUR62015257; AUR62029871; AUR62018058; AUR62000963; AUR62033272; AUR62013214
ARF13	GO:0043169	cation binding	molecular_function	4	2438	26	23133	0.13197552800477	0.215394022120993	1.45977156559601	AUR62027816; AUR62013844; AUR62033546; AUR62018975
ARF13	GO:0005992	trehalose biosynthetic process	biological_process	4	2438	26	23133	0.13197552800477	0.215394022120993	1.45977156559601	AUR62019658; AUR62027730; AUR62002023; AUR62003778
ARF13	GO:0006334	nucleosome assembly	biological_process	4	2438	26	23133	0.13197552800477	0.215394022120993	1.45977156559601	AUR62038081; AUR62000251; AUR62040490; AUR62038169
ARF13	GO:0004175	endopeptidase activity	molecular_function	3	2438	19	23133	0.132729703091876	0.215405615711957	1.49818660679591	AUR62025264; AUR62042882; AUR62018109
ARF13	GO:0019773	proteasome core complex, alpha-subunit complex	cellular_component	3	2438	19	23133	0.132729703091876	0.215405615711957	1.49818660679591	AUR62025264; AUR62042882; AUR62018109
ARF13	GO:0006506	GPI anchor biosynthetic process	biological_process	3	2438	19	23133	0.132729703091876	0.215405615711957	1.49818660679591	AUR62018700; AUR62040653; AUR62034078
ARF13	GO:0015991	ATP hydrolysis coupled proton transport	biological_process	7	2438	49	23133	0.139185487725204	0.225459638356369	1.35550216805344	AUR62012106; AUR62015995; AUR62018598; AUR62026983; AUR62006614; AUR62041619; AUR62030822
ARF13	GO:0000166	nucleotide binding	molecular_function	27	2438	215	23133	0.140706955091348	0.227498161035545	1.19158097563767	AUR62006845; AUR62028653; AUR62021318; AUR62009961; AUR62007518; AUR62023309; AUR62002847; AUR62028574; AUR62044314; AUR62018575; AUR62040959; AUR62038256; AUR62002537; AUR62027427; AUR62009076; AUR62041491; AUR62000499; AUR62029200; AUR62012745; AUR62000101; AUR62027146; AUR62026302; AUR62022483; AUR62043914; AUR62005012; AUR62036019; AUR62008992
ARF13	GO:0003743	translation initiation factor activity	molecular_function	9	2438	65	23133	0.142488106668165	0.229948157216348	1.31379440903641	AUR62043617; AUR62009693; AUR62032540; AUR62032714; AUR62015666; AUR62026108; AUR62025348; AUR62016176; AUR62024517
ARF13	GO:0070569	uridylyltransferase activity	molecular_function	2	2438	13	23133	0.150335603515867	0.241710589295957	1.45977156559601	AUR62003403; AUR62012278
ARF13	GO:0008889	glycerophosphodiester phosphodiesterase activity	molecular_function	2	2438	13	23133	0.150335603515867	0.241710589295957	1.45977156559601	AUR62013392; AUR62008545
ARF13	GO:0006310	DNA recombination	biological_process	7	2438	50	23133	0.151346136783731	0.242883874430291	1.32839212469237	AUR62010860; AUR62018382; AUR62014959; AUR62038585; AUR62043208; AUR62023215; AUR62032985
ARF13	GO:0016829	lyase activity	molecular_function	10	2438	74	23133	0.152517109242686	0.243043604296534	1.28223178059109	AUR62030070; AUR62034483; AUR62029679; AUR62044185; AUR62014625; AUR62016953; AUR62044071; AUR62029283; AUR62013218; AUR62034213
ARF13	GO:0035556	intracellular signal transduction	biological_process	3	2438	20	23133	0.152850544204988	0.243043604296534	1.42327727645611	AUR62001634; AUR62003435; AUR62021588
ARF13	GO:0008271	secondary active sulfate transmembrane transporter activity	molecular_function	3	2438	20	23133	0.152850544204988	0.243043604296534	1.42327727645611	AUR62021523; AUR62022529; AUR62034359
ARF13	GO:0008272	sulfate transport	biological_process	3	2438	20	23133	0.152850544204988	0.243043604296534	1.42327727645611	AUR62021523; AUR62022529; AUR62034359
ARF13	GO:0015116	sulfate transmembrane transporter activity	molecular_function	3	2438	20	23133	0.152850544204988	0.243043604296534	1.42327727645611	AUR62021523; AUR62022529; AUR62034359
ARF13	GO:0006629	lipid metabolic process	biological_process	21	2438	166	23133	0.154652688930622	0.245457937477042	1.2003543295413	AUR62001634; AUR62001194; AUR62009911; AUR62042870; AUR62028875; AUR62022895; AUR62025474; AUR62001501; AUR62018508; AUR62041735; AUR62000281; AUR62009869; AUR62013392; AUR62008545; AUR62025175; AUR62000476; AUR62035896; AUR62037601; AUR62016846; AUR62010317; AUR62006817
ARF13	GO:0006811	ion transport	biological_process	5	2438	35	23133	0.157366138506754	0.249307160821139	1.35550216805344	AUR62039727; AUR62006134; AUR62036319; AUR62015052; AUR62037356
ARF13	GO:0005516	calmodulin binding	molecular_function	6	2438	43	23133	0.161908317099753	0.251632919145021	1.32397886181964	AUR62005262; AUR62016905; AUR62027427; AUR62040307; AUR62022483; AUR62040001
ARF13	GO:0015074	DNA integration	biological_process	6	2438	43	23133	0.161908317099753	0.251632919145021	1.32397886181964	AUR62040768; AUR62029864; AUR62039025; AUR62030418; AUR62041979; AUR62017688
ARF13	GO:0000724	double-strand break repair via homologous recombination	biological_process	1	2438	7	23133	0.163197766058216	0.251632919145021	1.35550216805344	AUR62009415
ARF13	GO:0000737	DNA catabolic process, endonucleolytic	biological_process	1	2438	7	23133	0.163197766058216	0.251632919145021	1.35550216805344	AUR62040528
ARF13	GO:0016742	hydroxymethyl-, formyl- and related transferase activity	molecular_function	1	2438	7	23133	0.163197766058216	0.251632919145021	1.35550216805344	AUR62026045
ARF13	GO:0030131	clathrin adaptor complex	cellular_component	1	2438	7	23133	0.163197766058216	0.251632919145021	1.35550216805344	AUR62023959
ARF13	GO:0016844	strictosidine synthase activity	molecular_function	1	2438	7	23133	0.163197766058216	0.251632919145021	1.35550216805344	AUR62025260
ARF13	GO:0006814	sodium ion transport	biological_process	1	2438	7	23133	0.163197766058216	0.251632919145021	1.35550216805344	AUR62015923
ARF13	GO:0030274	LIM domain binding	molecular_function	1	2438	7	23133	0.163197766058216	0.251632919145021	1.35550216805344	AUR62021232
ARF13	GO:0005471	ATP:ADP antiporter activity	molecular_function	1	2438	7	23133	0.163197766058216	0.251632919145021	1.35550216805344	AUR62016406
ARF13	GO:0008963	phospho-N-acetylmuramoyl-pentapeptide-transferase activity	molecular_function	1	2438	7	23133	0.163197766058216	0.251632919145021	1.35550216805344	AUR62026121
ARF13	GO:0004326	tetrahydrofolylpolyglutamate synthase activity	molecular_function	1	2438	7	23133	0.163197766058216	0.251632919145021	1.35550216805344	AUR62040687
ARF13	GO:0007067	mitotic nuclear division	biological_process	1	2438	7	23133	0.163197766058216	0.251632919145021	1.35550216805344	AUR62032440
ARF13	GO:0009579	thylakoid	cellular_component	1	2438	7	23133	0.163197766058216	0.251632919145021	1.35550216805344	AUR62022410
ARF13	GO:0016874	ligase activity	molecular_function	1	2438	7	23133	0.163197766058216	0.251632919145021	1.35550216805344	AUR62031623
ARF13	GO:0016627	oxidoreductase activity, acting on the CH-CH group of donors	molecular_function	4	2438	28	23133	0.166360188177545	0.256052602799958	1.35550216805344	AUR62015247; AUR62002708; AUR62025007; AUR62016846
ARF13	GO:0016491	oxidoreductase activity	molecular_function	100	2438	874	23133	0.172633432207545	0.265236090336637	1.08564246869269	AUR62037370; AUR62001627; AUR62014739; AUR62027823; AUR62028693; AUR62013438; AUR62012116; AUR62030037; AUR62009926; AUR62019988; AUR62031383; AUR62017819; AUR62020017; AUR62020018; AUR62003424; AUR62039633; AUR62020046; AUR62029149; AUR62015201; AUR62021392; AUR62037040; AUR62028335; AUR62020585; AUR62041526; AUR62019647; AUR62002697; AUR62031047; AUR62031049; AUR62006594; AUR62011894; AUR620249…
ARF13	GO:0010181	FMN binding	molecular_function	5	2438	36	23133	0.173114394267387	0.265494433043005	1.31784933005196	AUR62022373; AUR62022374; AUR62034324; AUR62034325; AUR62014524
ARF13	GO:0003684	damaged DNA binding	molecular_function	3	2438	21	23133	0.174029298884837	0.265494433043005	1.35550216805344	AUR62037879; AUR62040332; AUR62003718
ARF13	GO:0006265	DNA topological change	biological_process	3	2438	21	23133	0.174029298884837	0.265494433043005	1.35550216805344	AUR62044451; AUR62014305; AUR62026659
ARF13	GO:0031072	heat shock protein binding	molecular_function	3	2438	21	23133	0.174029298884837	0.265494433043005	1.35550216805344	AUR62033187; AUR62014865; AUR62044239
ARF13	GO:0003917	DNA topoisomerase type I activity	molecular_function	2	2438	14	23133	0.177157395974183	0.268373288122011	1.35550216805344	AUR62044451; AUR62026659
ARF13	GO:0005801	cis-Golgi network	cellular_component	2	2438	14	23133	0.177157395974183	0.268373288122011	1.35550216805344	AUR62010026; AUR62013675
ARF13	GO:0006801	superoxide metabolic process	biological_process	2	2438	14	23133	0.177157395974183	0.268373288122011	1.35550216805344	AUR62014976; AUR62030627
ARF13	GO:0000049	tRNA binding	molecular_function	2	2438	14	23133	0.177157395974183	0.268373288122011	1.35550216805344	AUR62034190; AUR62018575
ARF13	GO:0004298	threonine-type endopeptidase activity	molecular_function	5	2438	37	23133	0.189477023949171	0.285535933303194	1.28223178059109	AUR62005593; AUR62025264; AUR62042882; AUR62032572; AUR62018109
ARF13	GO:0005839	proteasome core complex	cellular_component	5	2438	37	23133	0.189477023949171	0.285535933303194	1.28223178059109	AUR62005593; AUR62025264; AUR62042882; AUR62032572; AUR62018109
ARF13	GO:0051603	proteolysis involved in cellular protein catabolic process	biological_process	5	2438	37	23133	0.189477023949171	0.285535933303194	1.28223178059109	AUR62005593; AUR62025264; AUR62042882; AUR62032572; AUR62018109
ARF13	GO:0003697	single-stranded DNA binding	molecular_function	3	2438	22	23133	0.19613570843319	0.291768760573335	1.29388843314192	AUR62033945; AUR62035939; AUR62029049
ARF13	GO:0001104	RNA polymerase II transcription cofactor activity	molecular_function	3	2438	22	23133	0.19613570843319	0.291768760573335	1.29388843314192	AUR62040904; AUR62030412; AUR62020986
ARF13	GO:0000287	magnesium ion binding	molecular_function	21	2438	172	23133	0.197438466578582	0.291768760573335	1.15848150409218	AUR62002485; AUR62032168; AUR62020072; AUR62034483; AUR62027029; AUR62029679; AUR62044185; AUR62010269; AUR62014625; AUR62016953; AUR62040153; AUR62044071; AUR62018760; AUR62042419; AUR62029283; AUR62041122; AUR62011462; AUR62013218; AUR62026302; AUR62034213; AUR62014220
ARF13	GO:0015299	solute:proton antiporter activity	molecular_function	8	2438	62	23133	0.202121981821659	0.291768760573335	1.22432453888698	AUR62015223; AUR62003491; AUR62001875; AUR62033334; AUR62015923; AUR62021295; AUR62004319; AUR62027477
ARF13	GO:0016151	nickel cation binding	molecular_function	1	2438	8	23133	0.20305756516202	0.291768760573335	1.18606439704676	AUR62005583
ARF13	GO:0006779	porphyrin-containing compound biosynthetic process	biological_process	1	2438	8	23133	0.20305756516202	0.291768760573335	1.18606439704676	AUR62016021
ARF13	GO:0030126	COPI vesicle coat	cellular_component	1	2438	8	23133	0.20305756516202	0.291768760573335	1.18606439704676	AUR62011332
ARF13	GO:0016851	magnesium chelatase activity	molecular_function	1	2438	8	23133	0.20305756516202	0.291768760573335	1.18606439704676	AUR62024447
ARF13	GO:0006108	malate metabolic process	biological_process	1	2438	8	23133	0.20305756516202	0.291768760573335	1.18606439704676	AUR62041526
ARF13	GO:0016615	malate dehydrogenase activity	molecular_function	1	2438	8	23133	0.20305756516202	0.291768760573335	1.18606439704676	AUR62041526
ARF13	GO:0006366	transcription by RNA polymerase II	biological_process	1	2438	8	23133	0.20305756516202	0.291768760573335	1.18606439704676	AUR62014448
ARF13	GO:0006094	gluconeogenesis	biological_process	1	2438	8	23133	0.20305756516202	0.291768760573335	1.18606439704676	AUR62032871
ARF13	GO:0042132	fructose 1,6-bisphosphate 1-phosphatase activity	molecular_function	1	2438	8	23133	0.20305756516202	0.291768760573335	1.18606439704676	AUR62026716
ARF13	GO:0008097	5S rRNA binding	molecular_function	1	2438	8	23133	0.20305756516202	0.291768760573335	1.18606439704676	AUR62021509
ARF13	GO:0019001	guanyl nucleotide binding	molecular_function	1	2438	8	23133	0.20305756516202	0.291768760573335	1.18606439704676	AUR62020281
ARF13	GO:0031683	G-protein beta/gamma-subunit complex binding	molecular_function	1	2438	8	23133	0.20305756516202	0.291768760573335	1.18606439704676	AUR62020281
ARF13	GO:0030036	actin cytoskeleton organization	biological_process	1	2438	8	23133	0.20305756516202	0.291768760573335	1.18606439704676	AUR62014112
ARF13	GO:0006400	tRNA modification	biological_process	1	2438	8	23133	0.20305756516202	0.291768760573335	1.18606439704676	AUR62010269
ARF13	GO:0019867	outer membrane	cellular_component	1	2438	8	23133	0.20305756516202	0.291768760573335	1.18606439704676	AUR62001564
ARF13	GO:0008131	primary amine oxidase activity	molecular_function	1	2438	8	23133	0.20305756516202	0.291768760573335	1.18606439704676	AUR62005455
ARF13	GO:0009308	amine metabolic process	biological_process	1	2438	8	23133	0.20305756516202	0.291768760573335	1.18606439704676	AUR62005455
ARF13	GO:0019789	SUMO transferase activity	molecular_function	1	2438	8	23133	0.20305756516202	0.291768760573335	1.18606439704676	AUR62010758
ARF13	GO:0006024	glycosaminoglycan biosynthetic process	biological_process	1	2438	8	23133	0.20305756516202	0.291768760573335	1.18606439704676	AUR62022268
ARF13	GO:0015012	heparan sulfate proteoglycan biosynthetic process	biological_process	1	2438	8	23133	0.20305756516202	0.291768760573335	1.18606439704676	AUR62022268
ARF13	GO:0010038	response to metal ion	biological_process	1	2438	8	23133	0.20305756516202	0.291768760573335	1.18606439704676	AUR62008757
ARF13	GO:0046540	U4/U6 x U5 tri-snRNP complex	cellular_component	1	2438	8	23133	0.20305756516202	0.291768760573335	1.18606439704676	AUR62014016
ARF13	GO:0004664	prephenate dehydratase activity	molecular_function	1	2438	8	23133	0.20305756516202	0.291768760573335	1.18606439704676	AUR62025035
ARF13	GO:0009094	L-phenylalanine biosynthetic process	biological_process	1	2438	8	23133	0.20305756516202	0.291768760573335	1.18606439704676	AUR62025035
ARF13	GO:0009772	photosynthetic electron transport in photosystem II	biological_process	2	2438	15	23133	0.205153659411577	0.2933188684149	1.26513535684988	AUR62042342; AUR62043905
ARF13	GO:0045156	electron transporter, transferring electrons within the cyclic electron transport pathway of photosynthesis activity	molecular_function	2	2438	15	23133	0.205153659411577	0.2933188684149	1.26513535684988	AUR62042342; AUR62043905
ARF13	GO:0005741	mitochondrial outer membrane	cellular_component	2	2438	15	23133	0.205153659411577	0.2933188684149	1.26513535684988	AUR62033211; AUR62030842
ARF13	GO:0006351	transcription, DNA-templated	biological_process	25	2438	209	23133	0.2125717182941	0.303423327267981	1.13498985363326	AUR62032652; AUR62035261; AUR62006512; AUR62023140; AUR62013612; AUR62038003; AUR62025404; AUR62008836; AUR62037204; AUR62017203; AUR62033894; AUR62008054; AUR62033084; AUR62024841; AUR62039227; AUR62003041; AUR62016130; AUR62017941; AUR62025360; AUR62010679; AUR62017143; AUR62030804; AUR62015017; AUR62026863; AUR62015525
ARF13	GO:0005507	copper ion binding	molecular_function	11	2438	88	23133	0.213837133633888	0.304726722559	1.18606439704676	AUR62001625; AUR62028693; AUR62012116; AUR62020017; AUR62020018; AUR62006594; AUR62005455; AUR62003837; AUR62041428; AUR62001754; AUR62021932
ARF13	GO:0003779	actin binding	molecular_function	3	2438	23	23133	0.219036794644334	0.310093007147871	1.23763241430966	AUR62001656; AUR62026043; AUR62024454
ARF13	GO:0008324	cation transmembrane transporter activity	molecular_function	3	2438	23	23133	0.219036794644334	0.310093007147871	1.23763241430966	AUR62033190; AUR62000038; AUR62044375
ARF13	GO:0033897	ribonuclease T2 activity	molecular_function	3	2438	23	23133	0.219036794644334	0.310093007147871	1.23763241430966	AUR62008054; AUR62032788; AUR62005801
ARF13	GO:0016820	hydrolase activity, acting on acid anhydrides, catalyzing transmembrane movement of substances	molecular_function	3	2438	23	23133	0.219036794644334	0.310093007147871	1.23763241430966	AUR62018598; AUR62006614; AUR62041619
ARF13	GO:0009378	four-way junction helicase activity	molecular_function	5	2438	39	23133	0.223843359665463	0.316059319840735	1.21647630466334	AUR62010860; AUR62018382; AUR62038585; AUR62043208; AUR62032985
ARF13	GO:0051536	iron-sulfur cluster binding	molecular_function	9	2438	72	23133	0.223981922615457	0.316059319840735	1.18606439704676	AUR62022645; AUR62038365; AUR62037089; AUR62019311; AUR62029383; AUR62036652; AUR62022780; AUR62000131; AUR62007156
ARF13	GO:0005615	extracellular space	cellular_component	2	2438	16	23133	0.234054551657161	0.328131583765713	1.18606439704676	AUR62031370; AUR62008742
ARF13	GO:0044237	cellular metabolic process	biological_process	2	2438	16	23133	0.234054551657161	0.328131583765713	1.18606439704676	AUR62025269; AUR62025270
ARF13	GO:0004602	glutathione peroxidase activity	molecular_function	2	2438	16	23133	0.234054551657161	0.328131583765713	1.18606439704676	AUR62005465; AUR62002269
ARF13	GO:0004525	ribonuclease III activity	molecular_function	2	2438	16	23133	0.234054551657161	0.328131583765713	1.18606439704676	AUR62008240; AUR62006631
ARF13	GO:0016884	carbon-nitrogen ligase activity, with glutamine as amido-N-donor	molecular_function	3	2438	24	23133	0.242599247577127	0.330561420867221	1.18606439704676	AUR62036969; AUR62030916; AUR62031623
ARF13	GO:0016020	membrane	cellular_component	134	2438	1208	23133	0.242662823335585	0.330561420867221	1.05253396824017	AUR62028171; AUR62011673; AUR62001625; AUR62037380; AUR62032632; AUR62019944; AUR62017304; AUR62023930; AUR62013420; AUR62030037; AUR62012134; AUR62022653; AUR62030062; AUR62038306; AUR62039177; AUR62031869; AUR62031871; AUR62006023; AUR62015257; AUR62001323; AUR62001341; AUR62028363; AUR62001357; AUR62000044; AUR62032824; AUR62023187; AUR62032370; AUR62031548; AUR62027570; AUR62040746; AUR620005…
ARF13	GO:0008299	isoprenoid biosynthetic process	biological_process	4	2438	32	23133	0.243761515591652	0.330561420867221	1.18606439704676	AUR62021803; AUR62010579; AUR62030219; AUR62008212
ARF13	GO:0005216	ion channel activity	molecular_function	4	2438	32	23133	0.243761515591652	0.330561420867221	1.18606439704676	AUR62039727; AUR62006134; AUR62036319; AUR62037356
ARF13	GO:0004367	glycerol-3-phosphate dehydrogenase [NAD+] activity	molecular_function	1	2438	9	23133	0.243812932385303	0.330561420867221	1.05427946404156	AUR62024939
ARF13	GO:0006072	glycerol-3-phosphate metabolic process	biological_process	1	2438	9	23133	0.243812932385303	0.330561420867221	1.05427946404156	AUR62024939
ARF13	GO:0009331	glycerol-3-phosphate dehydrogenase complex	cellular_component	1	2438	9	23133	0.243812932385303	0.330561420867221	1.05427946404156	AUR62024939
ARF13	GO:0007186	G protein-coupled receptor signaling pathway	biological_process	1	2438	9	23133	0.243812932385303	0.330561420867221	1.05427946404156	AUR62020281
ARF13	GO:0017150	tRNA dihydrouridine synthase activity	molecular_function	1	2438	9	23133	0.243812932385303	0.330561420867221	1.05427946404156	AUR62009393
ARF13	GO:0030130	clathrin coat of trans-Golgi network vesicle	cellular_component	1	2438	9	23133	0.243812932385303	0.330561420867221	1.05427946404156	AUR62043571
ARF13	GO:0030132	clathrin coat of coated pit	cellular_component	1	2438	9	23133	0.243812932385303	0.330561420867221	1.05427946404156	AUR62043571
ARF13	GO:0003918	DNA topoisomerase type II (ATP-hydrolyzing) activity	molecular_function	1	2438	9	23133	0.243812932385303	0.330561420867221	1.05427946404156	AUR62014305
ARF13	GO:0006270	DNA replication initiation	biological_process	1	2438	9	23133	0.243812932385303	0.330561420867221	1.05427946404156	AUR62034021
ARF13	GO:0009165	nucleotide biosynthetic process	biological_process	1	2438	9	23133	0.243812932385303	0.330561420867221	1.05427946404156	AUR62018760
ARF13	GO:0000387	spliceosomal snRNP assembly	biological_process	1	2438	9	23133	0.243812932385303	0.330561420867221	1.05427946404156	AUR62016115
ARF13	GO:0016780	phosphotransferase activity, for other substituted phosphate groups	molecular_function	1	2438	9	23133	0.243812932385303	0.330561420867221	1.05427946404156	AUR62021978
ARF13	GO:0000045	autophagosome assembly	biological_process	1	2438	9	23133	0.243812932385303	0.330561420867221	1.05427946404156	AUR62024566
ARF13	GO:0006378	mRNA polyadenylation	biological_process	1	2438	9	23133	0.243812932385303	0.330561420867221	1.05427946404156	AUR62021167
ARF13	GO:0042147	retrograde transport, endosome to Golgi	biological_process	1	2438	9	23133	0.243812932385303	0.330561420867221	1.05427946404156	AUR62028144
ARF13	GO:0016790	thiolester hydrolase activity	molecular_function	1	2438	9	23133	0.243812932385303	0.330561420867221	1.05427946404156	AUR62001130
ARF13	GO:0007094	mitotic spindle assembly checkpoint	biological_process	1	2438	9	23133	0.243812932385303	0.330561420867221	1.05427946404156	AUR62042641
ARF13	GO:0006352	DNA-templated transcription, initiation	biological_process	5	2438	41	23133	0.260040541173129	0.352011061212452	1.15713599711879	AUR62038029; AUR62015901; AUR62005908; AUR62009211; AUR62028157
ARF13	GO:0006099	tricarboxylic acid cycle	biological_process	2	2438	17	23133	0.263605012526314	0.353516799744592	1.11629590310283	AUR62002943; AUR62007752
ARF13	GO:0003993	acid phosphatase activity	molecular_function	2	2438	17	23133	0.263605012526314	0.353516799744592	1.11629590310283	AUR62021375; AUR62031653
ARF13	GO:0006621	protein retention in ER lumen	biological_process	2	2438	17	23133	0.263605012526314	0.353516799744592	1.11629590310283	AUR62016536; AUR62016537
ARF13	GO:0046923	ER retention sequence binding	molecular_function	2	2438	17	23133	0.263605012526314	0.353516799744592	1.11629590310283	AUR62016536; AUR62016537
ARF13	GO:0006338	chromatin remodeling	biological_process	2	2438	17	23133	0.263605012526314	0.353516799744592	1.11629590310283	AUR62002525; AUR62042647
ARF13	GO:0016846	carbon-sulfur lyase activity	molecular_function	2	2438	17	23133	0.263605012526314	0.353516799744592	1.11629590310283	AUR62034890; AUR62026633
ARF13	GO:0015078	proton transmembrane transporter activity	molecular_function	4	2438	33	23133	0.264451700756205	0.354103283520306	1.15012305168171	AUR62012106; AUR62015995; AUR62026983; AUR62030822
ARF13	GO:0003885	D-arabinono-1,4-lactone oxidase activity	molecular_function	1	2438	10	23133	0.284832670179572	0.379046553392815	0.948851517637408	AUR62030037
ARF13	GO:0005856	cytoskeleton	cellular_component	1	2438	10	23133	0.284832670179572	0.379046553392815	0.948851517637408	AUR62003324
ARF13	GO:0016817	hydrolase activity, acting on acid anhydrides	molecular_function	1	2438	10	23133	0.284832670179572	0.379046553392815	0.948851517637408	AUR62042447
ARF13	GO:0004176	ATP-dependent peptidase activity	molecular_function	1	2438	10	23133	0.284832670179572	0.379046553392815	0.948851517637408	AUR62021627
ARF13	GO:0005694	chromosome	cellular_component	3	2438	26	23133	0.291185274269632	0.385130370402495	1.09482867419701	AUR62040528; AUR62044451; AUR62014305
ARF13	GO:0071949	FAD binding	molecular_function	3	2438	26	23133	0.291185274269632	0.385130370402495	1.09482867419701	AUR62015216; AUR62028356; AUR62007545
ARF13	GO:0015629	actin cytoskeleton	cellular_component	3	2438	26	23133	0.291185274269632	0.385130370402495	1.09482867419701	AUR62002182; AUR62031794; AUR62015528
ARF13	GO:0008173	RNA methyltransferase activity	molecular_function	3	2438	26	23133	0.291185274269632	0.385130370402495	1.09482867419701	AUR62018840; AUR62018000; AUR62034082
[truncated: 3,438 more rows]

## Sheet: Table S3
Table S3: Enriced biological pathways based on Kyoto encyclopedia of genes and genomes (KEGG) analysis in Chenopodium quinoa
[truncated: 1,627 more rows]
